# Supplementary material for: (9H-Fluoren-9-yl)(phen­yl)phosphinic acid
Source: Acta Crystallogr Sect E Struct Rep Online. 2012 Dec 5;69(Pt 1):o1. doi: 10.1107/S160053681204891X (PMC3588309; doi:10.1107/S160053681204891X)
Supplement: Supplementary file 1 [file e-69-000o1-sup1.cif]

##############################################################################
#                                                                            #
# This CIF contains the data in a paper accepted for publication in          #
# Acta Crystallographica Section E. It conforms to the requirements of       #
# Notes for Authors for Acta Crystallographica Section E, and has been       #
# peer reviewed under the auspices of the IUCr Commission on Journals.       #
#                                                                            #
# Full details of the Crystallographic Information File format               #
# are given in the paper "The Crystallographic Information File (CIF):       #
# a New Standard Archive File for Crystallography" by S. R. Hall, F. H.      #
# Allen and I. D. Brown [Acta Cryst. (1991), A47, 655-685].                  #
#                                                                            #
# The current version of the core CIF dictionary is obtainable from          #
# ftp://ftp.iucr.org/pub/cif_core.dic.                                       #
#                                                                            #
# Software is freely available for graphical display of the structure(s)     #
# in this CIF. For information consult the CIF software page                 #
# http://www.iucr.org/resources/cif/software.                                #
#                                                                            #
# This file may be used for bona fide research purposes within the           #
# scientific community so long as proper attribution is given to the journal # 
# article from which it was obtained.                                        #
#                                                                            #
##############################################################################
data_global
_audit_creation_method     'APEX2 v2012.10-0'
_journal_date_recd_electronic     2012-11-22
_journal_date_accepted     2012-11-28
_journal_name_full     'Acta Crystallographica, Section E'
_journal_year     2013
_journal_volume     69
_journal_issue      1
_journal_page_first     o1
_journal_page_last     o1
_journal_paper_category     QO
_journal_paper_doi     10.1107/S160053681204891X
_journal_coeditor_code     LH5563
_publ_contact_author_name     'Robert A. Burrow'
_publ_contact_author_address
;
Laborat\'orio de Materiais Inorg\^anicos
Universidade Federal de Santa Maria
97105--900 Santa Maria--RS
Brazil
;
_publ_contact_author_email     rburrow@ewald.base.ufsm.br
_publ_contact_author_fax     '+55 3220 8031'
_publ_contact_author_phone     '+55 3220 8057'
_publ_section_title
;
(9<i>H</i>-Fluoren-9-yl)(phenyl)phosphinic acid
;
loop_
    _publ_author_name
    _publ_author_address
    'Burrow, Robert A.'
;
Laborat\'orio de Materiais Inorg\^anicos
Universidade Federal de Santa Maria
97105--900 Santa Maria--RS
Brazil
;
    'Siqueira da Silva, Rubia M.'
;
Laborat\'orio de Materiais Inorg\^anicos
Universidade Federal de Santa Maria
97105--900 Santa Maria--RS
Brazil
;
data_I
_chemical_name_systematic
;
(9<i>H</i>-Fluoren-9-yl)(phenyl)phosphinic acid
;
_chemical_name_common     RS137:C13H9PO2HPh
_chemical_formula_moiety     'C19 H15 O2 P'
_chemical_formula_sum     'C19 H15 O2 P'
_chemical_formula_iupac     'C19 H15 O2 P'
_chemical_formula_weight     306.28
_chemical_melting_point     ?
_symmetry_cell_setting     triclinic
_symmetry_space_group_name_h-m     'P -1'
_space_group_crystal_system     triclinic
_space_group_name_H-M_alt     'P -1'
_space_group_name_Hall     '-P 1'
loop_
    _symmetry_equiv_pos_as_xyz
    'x, y, z'
    '-x, -y, -z'
loop_
    _space_group_symop_operation_xyz
    'x, y, z'
    '-x, -y, -z'
_cell_length_a     8.5736(7)
_cell_length_b     9.5668(8)
_cell_length_c     9.6750(7)
_cell_angle_alpha     73.348(5)
_cell_angle_beta     87.388(5)
_cell_angle_gamma     83.619(6)
_cell_volume     755.49(10)
_cell_formula_units_Z     2
_cell_measurement_reflns_used     3726
_cell_measurement_theta_min     2.2338
_cell_measurement_theta_max     29.6399
_cell_measurement_temperature     100.(2)
_exptl_crystal_description     block
_exptl_crystal_colour     colourless
_exptl_crystal_size_max     0.280
_exptl_crystal_size_mid     0.130
_exptl_crystal_size_min     0.070
_exptl_crystal_density_diffrn     1.346
_exptl_crystal_density_meas     ?
_exptl_crystal_density_method     'not measured'
_exptl_crystal_F_000     320
_exptl_absorpt_coefficient_mu     0.186
_exptl_absorpt_correction_type     numerical
_exptl_absorpt_process_details
;
(SADABS; Bruker, 2012)
;
_exptl_absorpt_correction_T_min     0.941
_exptl_absorpt_correction_T_max     0.988
_exptl_special_details
;
The crystal was cooled to 100 K under a cold nitrogen stream.
;
_diffrn_ambient_temperature     100.(2)
_diffrn_radiation_type     'Mo K\a'
_diffrn_radiation_wavelength     0.71073
_diffrn_radiation_monochromator     'graphite crystal'
_diffrn_measurement_device_type     'Bruker X8 Kappa APEXII'
_diffrn_measurement_method     '0.5 \% \w & \f scans'
_diffrn_detector_area_resol_mean     8.3333
_diffrn_reflns_number     21221
_diffrn_reflns_av_R_equivalents     0.0470
_diffrn_reflns_av_sigmaI/netI     0.0459
_diffrn_reflns_theta_min     3.10
_diffrn_reflns_theta_max     30.55
_diffrn_reflns_theta_full     30.55
_diffrn_measured_fraction_theta_max     0.995
_diffrn_measured_fraction_theta_full     0.995
_diffrn_reflns_limit_h_min     -12
_diffrn_reflns_limit_h_max     12
_diffrn_reflns_limit_k_min     -13
_diffrn_reflns_limit_k_max     13
_diffrn_reflns_limit_l_min     -13
_diffrn_reflns_limit_l_max     13
_refine_special_details
;
Refinement of <i>F</i>^2^ against ALL reflections. The weighted <i>R</i>-factor
<i>wR</i> and goodness of fit <i>S</i> are based on <i>F</i>^2^, conventional
<i>R</i>-factors <i>R</i> are based on <i>F</i>, with <i>F</i> set to zero for
negative <i>F</i>^2^. The threshold expression of <i>F</i>^2^ >
\s(<i>F</i>^2^) is used only for calculating <i>R</i>-factors(gt) <i>etc</i>.
and is not relevant to the choice of reflections for refinement.
<i>R</i>-factors based on <i>F</i>^2^ are statistically about twice as large
as those based on <i>F</i>, and <i>R</i>- factors based on ALL data will be
even larger.
;
_reflns_number_total     4614
_reflns_number_gt     3560
_reflns_threshold_expression     I>2\s(I)
_refine_ls_structure_factor_coef     Fsqd
_refine_ls_matrix_type     full
_refine_ls_R_factor_all     0.0621
_refine_ls_R_factor_gt     0.0438
_refine_ls_wR_factor_gt     0.1019
_refine_ls_wR_factor_ref     0.1115
_refine_ls_goodness_of_fit_ref     1.028
_refine_ls_restrained_S_all     1.028
_refine_ls_number_reflns     4614
_refine_ls_number_parameters     202
_refine_ls_number_restraints     0
_refine_ls_hydrogen_treatment     mixed
_refine_ls_weighting_scheme     calc
_refine_ls_weighting_details
         'calc w=1/[\s^2^(Fo^2^)+(0.0492P)^2^+0.2304P] where P=(Fo^2^+2Fc^2^)/3'
_atom_sites_solution_hydrogens     geom
_atom_sites_solution_primary     direct
_atom_sites_solution_secondary     difmap
_refine_ls_shift/su_max     0.001
_refine_ls_shift/su_mean     0.000
_refine_diff_density_max     0.328
_refine_diff_density_min     -0.405
_refine_ls_extinction_method     none
_refine_ls_extinction_coef     ?
loop_
    _atom_type_symbol
    _atom_type_description
    _atom_type_scat_dispersion_real
    _atom_type_scat_dispersion_imag
    _atom_type_scat_source
    C C 0.0033 0.0016 'International Tables Vol C Tables 4.2.6.8 and 6.1.1.4'
    H H 0.0000 0.0000 'International Tables Vol C Tables 4.2.6.8 and 6.1.1.4'
    O O 0.0106 0.0060 'International Tables Vol C Tables 4.2.6.8 and 6.1.1.4'
    P P 0.1023 0.0942 'International Tables Vol C Tables 4.2.6.8 and 6.1.1.4'
_computing_data_collection     'APEX2 (Bruker, 2012)'
_computing_cell_refinement     'SAINT (Bruker, 2012)'
_computing_data_reduction     'SAINT (Bruker, 2012)'
_computing_structure_solution     'SHELXS97 (Sheldrick, 2008)'
_computing_structure_refinement     'SHELXL97 (Sheldrick, 2008)'
_computing_molecular_graphics     'DIAMOND (Brandenburg, 2012)'
_computing_publication_material
                               'PLATON (Spek, 2009) and publCIF (Westrip, 2010)'
loop_
    _atom_site_type_symbol
    _atom_site_label
    _atom_site_fract_x
    _atom_site_fract_y
    _atom_site_fract_z
    _atom_site_U_iso_or_equiv
    _atom_site_adp_type
    _atom_site_calc_flag
    _atom_site_refinement_flags
    _atom_site_occupancy
    _atom_site_disorder_assembly
    _atom_site_disorder_group
    P P1 0.38649(4) 0.66642(4) 0.34500(4) 0.01663(10) Uani d . 1 . .
    O O1 0.43045(13) 0.51673(11) 0.31276(11) 0.0229(2) Uani d . 1 . .
    H H1 0.468(2) 0.446(2) 0.390(2) 0.034 Uiso d . 1 . .
    O O2 0.46941(12) 0.68440(11) 0.47107(10) 0.0194(2) Uani d . 1 . .
    C C11 0.17814(16) 0.68985(15) 0.37075(14) 0.0175(3) Uani d . 1 . .
    C C12 0.11582(17) 0.78050(16) 0.45427(15) 0.0211(3) Uani d . 1 . .
    H H12 0.1836 0.8302 0.4944 0.025 Uiso calc R 1 . .
    C C13 -0.04498(18) 0.79814(18) 0.47880(16) 0.0259(3) Uani d . 1 . .
    H H13 -0.0872 0.8602 0.5353 0.031 Uiso calc R 1 . .
    C C14 -0.14413(18) 0.72501(18) 0.42077(16) 0.0270(3) Uani d . 1 . .
    H H14 -0.254 0.7363 0.4386 0.032 Uiso calc R 1 . .
    C C15 -0.08337(18) 0.63552(18) 0.33692(16) 0.0263(3) Uani d . 1 . .
    H H15 -0.1517 0.5862 0.297 0.032 Uiso calc R 1 . .
    C C16 0.07715(18) 0.61796(17) 0.31121(16) 0.0228(3) Uani d . 1 . .
    H H16 0.1185 0.5571 0.2532 0.027 Uiso calc R 1 . .
    C C21 0.43723(16) 0.80119(15) 0.18013(14) 0.0169(3) Uani d . 1 . .
    H H21 0.5521 0.786 0.1589 0.02 Uiso calc R 1 . .
    C C22 0.39388(16) 0.95586(15) 0.18998(14) 0.0177(3) Uani d . 1 . .
    C C23 0.44714(18) 1.02482(16) 0.28454(15) 0.0224(3) Uani d . 1 . .
    H H23 0.5212 0.9741 0.3566 0.027 Uiso calc R 1 . .
    C C24 0.3897(2) 1.16927(18) 0.27144(17) 0.0272(3) Uani d . 1 . .
    H H24 0.4249 1.218 0.3353 0.033 Uiso calc R 1 . .
    C C25 0.2816(2) 1.24361(17) 0.16620(18) 0.0286(4) Uani d . 1 . .
    H H25 0.2444 1.3428 0.1586 0.034 Uiso calc R 1 . .
    C C26 0.22646(19) 1.17511(17) 0.07137(17) 0.0251(3) Uani d . 1 . .
    H H26 0.1517 1.2262 0.0001 0.03 Uiso calc R 1 . .
    C C27 0.28382(17) 1.02979(15) 0.08387(14) 0.0184(3) Uani d . 1 . .
    C C28 0.25172(17) 0.93164(16) -0.00072(14) 0.0190(3) Uani d . 1 . .
    C C29 0.15364(18) 0.95394(19) -0.11764(16) 0.0254(3) Uani d . 1 . .
    H H29 0.0904 1.0443 -0.1533 0.031 Uiso calc R 1 . .
    C C30 0.15047(19) 0.8417(2) -0.18061(16) 0.0301(4) Uani d . 1 . .
    H H30 0.0847 0.8558 -0.2609 0.036 Uiso calc R 1 . .
    C C31 0.2418(2) 0.7084(2) -0.12883(17) 0.0298(4) Uani d . 1 . .
    H H31 0.2379 0.6331 -0.1743 0.036 Uiso calc R 1 . .
    C C32 0.33901(19) 0.68459(17) -0.01075(16) 0.0244(3) Uani d . 1 . .
    H H32 0.4007 0.5934 0.0255 0.029 Uiso calc R 1 . .
    C C33 0.34340(17) 0.79710(16) 0.05227(14) 0.0183(3) Uani d . 1 . .
loop_
    _atom_site_aniso_label
    _atom_site_aniso_U_11
    _atom_site_aniso_U_22
    _atom_site_aniso_U_33
    _atom_site_aniso_U_12
    _atom_site_aniso_U_13
    _atom_site_aniso_U_23
    P1 0.01661(18) 0.01688(17) 0.01648(17) -0.00126(13) -0.00200(12)
                                                                    -0.00478(13)
    O1 0.0300(6) 0.0182(5) 0.0207(5) 0.0024(4) -0.0058(4) -0.0071(4)
    O2 0.0200(5) 0.0194(5) 0.0196(5) -0.0018(4) -0.0046(4) -0.0060(4)
    C11 0.0177(7) 0.0192(6) 0.0148(6) -0.0048(5) -0.0007(5) -0.0024(5)
    C12 0.0193(7) 0.0264(7) 0.0186(6) -0.0042(6) -0.0009(5) -0.0073(5)
    C13 0.0205(7) 0.0342(8) 0.0222(7) -0.0016(6) 0.0021(6) -0.0076(6)
    C14 0.0163(7) 0.0356(9) 0.0247(7) -0.0047(6) 0.0000(6) -0.0009(6)
    C15 0.0224(8) 0.0301(8) 0.0256(7) -0.0106(6) -0.0053(6) -0.0031(6)
    C16 0.0243(8) 0.0234(7) 0.0216(7) -0.0055(6) -0.0033(6) -0.0062(6)
    C21 0.0151(6) 0.0191(6) 0.0169(6) -0.0027(5) 0.0010(5) -0.0054(5)
    C22 0.0175(7) 0.0186(6) 0.0174(6) -0.0052(5) 0.0049(5) -0.0052(5)
    C23 0.0234(8) 0.0253(7) 0.0206(7) -0.0090(6) 0.0033(5) -0.0078(6)
    C24 0.0330(9) 0.0273(8) 0.0269(8) -0.0133(7) 0.0089(6) -0.0144(6)
    C25 0.0331(9) 0.0199(7) 0.0339(8) -0.0058(6) 0.0124(7) -0.0102(6)
    C26 0.0227(8) 0.0230(7) 0.0265(7) -0.0005(6) 0.0061(6) -0.0037(6)
    C27 0.0186(7) 0.0199(7) 0.0164(6) -0.0043(5) 0.0048(5) -0.0048(5)
    C28 0.0179(7) 0.0239(7) 0.0149(6) -0.0043(5) 0.0032(5) -0.0048(5)
    C29 0.0191(7) 0.0367(9) 0.0191(7) -0.0033(6) 0.0010(5) -0.0057(6)
    C30 0.0247(8) 0.0501(10) 0.0190(7) -0.0090(7) -0.0006(6) -0.0135(7)
    C31 0.0322(9) 0.0407(9) 0.0244(7) -0.0133(7) 0.0052(6) -0.0188(7)
    C32 0.0266(8) 0.0264(8) 0.0232(7) -0.0066(6) 0.0061(6) -0.0112(6)
    C33 0.0186(7) 0.0219(7) 0.0157(6) -0.0052(5) 0.0031(5) -0.0066(5)
_geom_special_details
;
All e.s.d.'s (except the e.s.d. in the dihedral angle between two l.s. planes)
are estimated using the full covariance matrix. The cell e.s.d.'s are taken
into account individually in the estimation of e.s.d.'s in distances, angles
and torsion angles; correlations between e.s.d.'s in cell parameters are only
used when they are defined by crystal symmetry. An approximate (isotropic)
treatment of cell e.s.d.'s is used for estimating e.s.d.'s involving l.s.
planes.
;
loop_
    _geom_bond_atom_site_label_1
    _geom_bond_atom_site_label_2
    _geom_bond_site_symmetry_2
    _geom_bond_distance
    _geom_bond_publ_flag
    P1 O2 . 1.4997(10) ?
    P1 O1 . 1.5541(11) ?
    P1 C11 . 1.7905(15) ?
    P1 C21 . 1.8108(14) ?
    O1 H1 . 0.90(2) ?
    C11 C12 . 1.396(2) ?
    C11 C16 . 1.400(2) ?
    C12 C13 . 1.388(2) ?
    C12 H12 . 0.95 ?
    C13 C14 . 1.389(2) ?
    C13 H13 . 0.95 ?
    C14 C15 . 1.387(2) ?
    C14 H14 . 0.95 ?
    C15 C16 . 1.388(2) ?
    C15 H15 . 0.95 ?
    C16 H16 . 0.95 ?
    C21 C22 . 1.5140(19) ?
    C21 C33 . 1.5181(19) ?
    C21 H21 . 1.0 ?
    C22 C23 . 1.3898(19) ?
    C22 C27 . 1.403(2) ?
    C23 C24 . 1.386(2) ?
    C23 H23 . 0.95 ?
    C24 C25 . 1.388(2) ?
    C24 H24 . 0.95 ?
    C25 C26 . 1.396(2) ?
    C25 H25 . 0.95 ?
    C26 C27 . 1.395(2) ?
    C26 H26 . 0.95 ?
    C27 C28 . 1.4648(19) ?
    C28 C29 . 1.393(2) ?
    C28 C33 . 1.404(2) ?
    C29 C30 . 1.381(2) ?
    C29 H29 . 0.95 ?
    C30 C31 . 1.392(3) ?
    C30 H30 . 0.95 ?
    C31 C32 . 1.395(2) ?
    C31 H31 . 0.95 ?
    C32 C33 . 1.385(2) ?
    C32 H32 . 0.95 ?
loop_
    _geom_angle_atom_site_label_1
    _geom_angle_atom_site_label_2
    _geom_angle_atom_site_label_3
    _geom_angle_site_symmetry_1
    _geom_angle_site_symmetry_3
    _geom_angle
    _geom_angle_publ_flag
    O2 P1 O1 . . 114.59(6) ?
    O2 P1 C11 . . 110.59(6) ?
    O1 P1 C11 . . 108.24(6) ?
    O2 P1 C21 . . 110.70(6) ?
    O1 P1 C21 . . 104.29(6) ?
    C11 P1 C21 . . 108.08(6) ?
    P1 O1 H1 . . 113.2(12) ?
    C12 C11 C16 . . 119.49(13) ?
    C12 C11 P1 . . 118.86(11) ?
    C16 C11 P1 . . 121.64(11) ?
    C13 C12 C11 . . 120.14(14) ?
    C13 C12 H12 . . 119.9 ?
    C11 C12 H12 . . 119.9 ?
    C12 C13 C14 . . 119.98(15) ?
    C12 C13 H13 . . 120.0 ?
    C14 C13 H13 . . 120.0 ?
    C15 C14 C13 . . 120.26(14) ?
    C15 C14 H14 . . 119.9 ?
    C13 C14 H14 . . 119.9 ?
    C14 C15 C16 . . 120.11(14) ?
    C14 C15 H15 . . 119.9 ?
    C16 C15 H15 . . 119.9 ?
    C15 C16 C11 . . 120.00(14) ?
    C15 C16 H16 . . 120.0 ?
    C11 C16 H16 . . 120.0 ?
    C22 C21 C33 . . 102.97(11) ?
    C22 C21 P1 . . 111.40(9) ?
    C33 C21 P1 . . 112.47(9) ?
    C22 C21 H21 . . 109.9 ?
    C33 C21 H21 . . 109.9 ?
    P1 C21 H21 . . 109.9 ?
    C23 C22 C27 . . 121.07(14) ?
    C23 C22 C21 . . 129.34(13) ?
    C27 C22 C21 . . 109.59(12) ?
    C24 C23 C22 . . 118.52(15) ?
    C24 C23 H23 . . 120.7 ?
    C22 C23 H23 . . 120.7 ?
    C23 C24 C25 . . 120.83(15) ?
    C23 C24 H24 . . 119.6 ?
    C25 C24 H24 . . 119.6 ?
    C24 C25 C26 . . 121.12(15) ?
    C24 C25 H25 . . 119.4 ?
    C26 C25 H25 . . 119.4 ?
    C27 C26 C25 . . 118.36(15) ?
    C27 C26 H26 . . 120.8 ?
    C25 C26 H26 . . 120.8 ?
    C26 C27 C22 . . 120.10(14) ?
    C26 C27 C28 . . 130.83(14) ?
    C22 C27 C28 . . 109.06(12) ?
    C29 C28 C33 . . 120.35(14) ?
    C29 C28 C27 . . 130.97(14) ?
    C33 C28 C27 . . 108.67(12) ?
    C30 C29 C28 . . 118.50(15) ?
    C30 C29 H29 . . 120.7 ?
    C28 C29 H29 . . 120.7 ?
    C29 C30 C31 . . 121.31(15) ?
    C29 C30 H30 . . 119.3 ?
    C31 C30 H30 . . 119.3 ?
    C30 C31 C32 . . 120.56(15) ?
    C30 C31 H31 . . 119.7 ?
    C32 C31 H31 . . 119.7 ?
    C33 C32 C31 . . 118.38(15) ?
    C33 C32 H32 . . 120.8 ?
    C31 C32 H32 . . 120.8 ?
    C32 C33 C28 . . 120.90(14) ?
    C32 C33 C21 . . 129.44(14) ?
    C28 C33 C21 . . 109.66(12) ?
loop_
    _geom_torsion_atom_site_label_1
    _geom_torsion_atom_site_label_2
    _geom_torsion_atom_site_label_3
    _geom_torsion_atom_site_label_4
    _geom_torsion_site_symmetry_1
    _geom_torsion_site_symmetry_2
    _geom_torsion_site_symmetry_3
    _geom_torsion_site_symmetry_4
    _geom_torsion
    _geom_torsion_publ_flag
    O2 P1 C11 C12 . . . . 28.54(13) ?
    O1 P1 C11 C12 . . . . 154.83(11) ?
    C21 P1 C11 C12 . . . . -92.78(12) ?
    O2 P1 C11 C16 . . . . -150.46(11) ?
    O1 P1 C11 C16 . . . . -24.18(13) ?
    C21 P1 C11 C16 . . . . 88.21(13) ?
    C16 C11 C12 C13 . . . . 0.5(2) ?
    P1 C11 C12 C13 . . . . -178.55(11) ?
    C11 C12 C13 C14 . . . . 0.3(2) ?
    C12 C13 C14 C15 . . . . -0.7(2) ?
    C13 C14 C15 C16 . . . . 0.4(2) ?
    C14 C15 C16 C11 . . . . 0.4(2) ?
    C12 C11 C16 C15 . . . . -0.8(2) ?
    P1 C11 C16 C15 . . . . 178.15(11) ?
    O2 P1 C21 C22 . . . . -59.17(11) ?
    O1 P1 C21 C22 . . . . 177.10(9) ?
    C11 P1 C21 C22 . . . . 62.09(11) ?
    O2 P1 C21 C33 . . . . -174.18(9) ?
    O1 P1 C21 C33 . . . . 62.09(11) ?
    C11 P1 C21 C33 . . . . -52.93(11) ?
    C33 C21 C22 C23 . . . . -178.06(13) ?
    P1 C21 C22 C23 . . . . 61.18(17) ?
    C33 C21 C22 C27 . . . . 1.98(14) ?
    P1 C21 C22 C27 . . . . -118.78(11) ?
    C27 C22 C23 C24 . . . . -0.4(2) ?
    C21 C22 C23 C24 . . . . 179.68(13) ?
    C22 C23 C24 C25 . . . . -0.1(2) ?
    C23 C24 C25 C26 . . . . 0.5(2) ?
    C24 C25 C26 C27 . . . . -0.6(2) ?
    C25 C26 C27 C22 . . . . 0.1(2) ?
    C25 C26 C27 C28 . . . . -178.32(13) ?
    C23 C22 C27 C26 . . . . 0.3(2) ?
    C21 C22 C27 C26 . . . . -179.72(12) ?
    C23 C22 C27 C28 . . . . 179.08(12) ?
    C21 C22 C27 C28 . . . . -0.95(15) ?
    C26 C27 C28 C29 . . . . -0.6(3) ?
    C22 C27 C28 C29 . . . . -179.21(14) ?
    C26 C27 C28 C33 . . . . 178.00(14) ?
    C22 C27 C28 C33 . . . . -0.60(15) ?
    C33 C28 C29 C30 . . . . -0.8(2) ?
    C27 C28 C29 C30 . . . . 177.70(14) ?
    C28 C29 C30 C31 . . . . 0.4(2) ?
    C29 C30 C31 C32 . . . . 0.3(2) ?
    C30 C31 C32 C33 . . . . -0.7(2) ?
    C31 C32 C33 C28 . . . . 0.3(2) ?
    C31 C32 C33 C21 . . . . 179.97(13) ?
    C29 C28 C33 C32 . . . . 0.4(2) ?
    C27 C28 C33 C32 . . . . -178.41(12) ?
    C29 C28 C33 C21 . . . . -179.31(12) ?
    C27 C28 C33 C21 . . . . 1.90(15) ?
    C22 C21 C33 C32 . . . . 177.99(14) ?
    P1 C21 C33 C32 . . . . -61.99(17) ?
    C22 C21 C33 C28 . . . . -2.36(14) ?
    P1 C21 C33 C28 . . . . 117.67(11) ?
loop_
    _geom_hbond_atom_site_label_D
    _geom_hbond_atom_site_label_H
    _geom_hbond_atom_site_label_A
    _geom_hbond_site_symmetry_A
    _geom_hbond_distance_DH
    _geom_hbond_distance_HA
    _geom_hbond_distance_DA
    _geom_hbond_angle_DHA
    _geom_hbond_publ_flag
    O1 H1 O2 2_666 0.90(2) 1.61(2) 2.5107(15) 177.9(19) y
_iucr_refine_instructions_details
;
TITL RBRS137_0m in P-1
CELL 0.71073 8.5736 9.5668 9.6750 73.348 87.388 83.619
ZERR 2.00 0.0007 0.0008 0.0007 0.005 0.005 0.006
LATT 1
SFAC C  H  O  P
UNIT 38  30  4  2
REM  Reflection 0 0 1 is in the beamstop shadow.
OMIT 0 0 1
L.S. 8
ACTA
BOND $H
FMAP 2
PLAN 10
MPLA 6 C22 C23 C24 C25 C26 C27 C21
MPLA 6 C28 C29 C30 C31 C32 C33 C21
MPLA 12 C22 C23 C24 C25 C26 C27 C28 C29 C30 C31 C32 C33 C21
MPLA C22 C23 C24 C25 C26 C27 C28 C29 C30 C31 C32 C33 C21
SIZE 0.068 0.125 0.277
HTAB
REM  Hydrogen bonds with  H..A < r(A) + 2.000 Angstroms  and  <DHA > 110 deg.
REM  D-H           d(D-H)   d(H..A)   <DHA    d(D..A)   A
REM  O1-H1          0.897    1.614   177.90    2.511    O2 [ -x+1, -y+1, -z+1 ]
EQIV $1 -x+1, -y+1, -z+1
HTAB O1 O2_$1
CONF
TEMP -173.500
WGHT    0.049200    0.230400
FVAR       0.21450
P1    4    0.386493    0.666415    0.345002    11.00000    0.01661    0.01688 =
         0.01648   -0.00478   -0.00200   -0.00126
O1    3    0.430451    0.516726    0.312765    11.00000    0.02998    0.01821 =
         0.02075   -0.00706   -0.00581    0.00241
H1    2    0.468477    0.445636    0.389588    11.00000   -1.50000
O2    3    0.469409    0.684395    0.471072    11.00000    0.01999    0.01938 =
         0.01961   -0.00602   -0.00458   -0.00180
C11   1    0.178140    0.689851    0.370753    11.00000    0.01772    0.01918 =
         0.01484   -0.00238   -0.00074   -0.00480
C12   1    0.115825    0.780500    0.454272    11.00000    0.01933    0.02636 =
         0.01856   -0.00734   -0.00093   -0.00416
AFIX  43
H12   2    0.183621    0.830212    0.494390    11.00000   -1.20000
AFIX   0
C13   1   -0.044982    0.798135    0.478804    11.00000    0.02048    0.03416 =
         0.02225   -0.00763    0.00213   -0.00164
AFIX  43
H13   2   -0.087187    0.860219    0.535284    11.00000   -1.20000
AFIX   0
C14   1   -0.144130    0.725007    0.420769    11.00000    0.01628    0.03558 =
         0.02468   -0.00087    0.00000   -0.00465
AFIX  43
H14   2   -0.254033    0.736328    0.438582    11.00000   -1.20000
AFIX   0
C15   1   -0.083365    0.635520    0.336918    11.00000    0.02242    0.03008 =
         0.02562   -0.00306   -0.00531   -0.01061
AFIX  43
H15   2   -0.151744    0.586153    0.297010    11.00000   -1.20000
AFIX   0
C16   1    0.077153    0.617962    0.311206    11.00000    0.02433    0.02338 =
         0.02162   -0.00625   -0.00329   -0.00549
AFIX  43
H16   2    0.118516    0.557149    0.253187    11.00000   -1.20000
AFIX   0
C21   1    0.437229    0.801193    0.180132    11.00000    0.01512    0.01912 =
         0.01689   -0.00543    0.00103   -0.00270
AFIX  13
H21   2    0.552089    0.785981    0.158896    11.00000   -1.20000
AFIX   0
C22   1    0.393881    0.955863    0.189983    11.00000    0.01753    0.01861 =
         0.01737   -0.00521    0.00493   -0.00525
C23   1    0.447141    1.024818    0.284543    11.00000    0.02339    0.02532 =
         0.02060   -0.00779    0.00330   -0.00899
AFIX  43
H23   2    0.521234    0.974097    0.356557    11.00000   -1.20000
AFIX   0
C24   1    0.389739    1.169267    0.271439    11.00000    0.03304    0.02735 =
         0.02692   -0.01437    0.00887   -0.01333
AFIX  43
H24   2    0.424871    1.217979    0.335278    11.00000   -1.20000
AFIX   0
C25   1    0.281572    1.243613    0.166205    11.00000    0.03307    0.01991 =
         0.03390   -0.01020    0.01237   -0.00575
AFIX  43
H25   2    0.244430    1.342816    0.158612    11.00000   -1.20000
AFIX   0
C26   1    0.226463    1.175108    0.071373    11.00000    0.02273    0.02304 =
         0.02654   -0.00375    0.00613   -0.00048
AFIX  43
H26   2    0.151738    1.226165    0.000074    11.00000   -1.20000
AFIX   0
C27   1    0.283820    1.029794    0.083868    11.00000    0.01859    0.01994 =
         0.01637   -0.00479    0.00483   -0.00427
C28   1    0.251721    0.931639   -0.000718    11.00000    0.01794    0.02395 =
         0.01490   -0.00482    0.00317   -0.00435
C29   1    0.153636    0.953939   -0.117640    11.00000    0.01906    0.03671 =
         0.01911   -0.00574    0.00101   -0.00327
AFIX  43
H29   2    0.090354    1.044303   -0.153253    11.00000   -1.20000
AFIX   0
C30   1    0.150471    0.841712   -0.180612    11.00000    0.02470    0.05009 =
         0.01902   -0.01355   -0.00058   -0.00897
AFIX  43
H30   2    0.084657    0.855753   -0.260857    11.00000   -1.20000
AFIX   0
C31   1    0.241811    0.708429   -0.128827    11.00000    0.03216    0.04066 =
         0.02443   -0.01885    0.00521   -0.01328
AFIX  43
H31   2    0.237931    0.633067   -0.174267    11.00000   -1.20000
AFIX   0
C32   1    0.339006    0.684585   -0.010755    11.00000    0.02657    0.02645 =
         0.02315   -0.01122    0.00610   -0.00665
AFIX  43
H32   2    0.400671    0.593412    0.025540    11.00000   -1.20000
AFIX   0
C33   1    0.343401    0.797102    0.052265    11.00000    0.01857    0.02194 =
         0.01566   -0.00658    0.00313   -0.00519
HKLF 4 1 1 0 0 0 1 0 0 0 1
REM  RBRS137_0m in P-1
REM R1 =  0.0438 for   3560 Fo > 4sig(Fo)  and  0.0621 for all   4614 data
REM    202 parameters refined using      0 restraints
END
WGHT      0.0492      0.2304
REM Highest difference peak  0.328,  deepest hole -0.405,  1-sigma level  0.060
Q1    1   0.3438  1.0019  0.1400  11.00000  0.05    0.33
Q2    1   0.1360  0.8751 -0.1222  11.00000  0.05    0.31
Q3    1   0.0325  0.7892  0.4619  11.00000  0.05    0.31
Q4    1   0.1549  0.7188  0.4217  11.00000  0.05    0.30
Q5    1   0.1813  0.9339 -0.0460  11.00000  0.05    0.30
Q6    1  -0.1065  0.6825  0.3852  11.00000  0.05    0.30
Q7    1   0.3904  0.7590  0.2577  11.00000  0.05    0.29
Q8    1   0.1292  0.6601  0.3489  11.00000  0.05    0.27
Q9    1   0.2538  0.6951  0.3438  11.00000  0.05    0.27
Q10   1   0.3811  0.6780  0.4422  11.00000  0.05    0.27
;
