# Supplementary material for: (9H-Fluoren-9-yl)(phen­yl)phosphinic acid
Source: Acta Crystallogr Sect E Struct Rep Online. 2012 Dec 5;69(Pt 1):o1. doi: 10.1107/S160053681204891X (PMC3588309; doi:10.1107/S160053681204891X)
Supplement: Supplementary file 2 [file e-69-000o1-Isup2.hkl]

# 
# h,k,l, Fc-squared, Fo-squared, sigma(Fo-squared) and status flag 
# 
data_I
_shelx_title ' RBRS137_0m in P-1' 
_shelx_refln_list_code          4 
_shelx_F_calc_maximum      146.27 
_exptl_crystal_F_000       320.00 
_reflns_d_resolution_high  0.6992 
 
loop_ 
 _symmetry_equiv_pos_as_xyz 
 'x, y, z' 
 '-x, -y, -z' 
 
_cell_length_a     8.5736 
_cell_length_b     9.5668 
_cell_length_c     9.6750 
_cell_angle_alpha  73.348 
_cell_angle_beta   87.388 
_cell_angle_gamma  83.619 
 
_shelx_F_squared_multiplier     1.000 
 
loop_ 
 _refln_index_h 
 _refln_index_k 
 _refln_index_l 
 _refln_F_squared_calc 
 _refln_F_squared_meas 
 _refln_F_squared_sigma 
 _refln_observed_status 
   2   0   0       15.45       17.48      0.86 o 
   3   0   0      272.55      288.49      3.89 o 
   4   0   0      851.74      883.15     10.21 o 
   5   0   0      111.87      116.55      5.83 o 
   6   0   0      356.55      385.45      7.31 o 
   7   0   0       30.24       35.37      3.26 o 
   8   0   0       47.03       53.19      4.64 o 
   9   0   0       91.52       98.90      7.39 o 
  10   0   0       32.97       27.29      5.48 o 
  11   0   0        1.10       -1.45      3.64 o 
  12   0   0        1.87        1.73      4.00 o 
 -12   1   0        2.20        9.23      4.77 o 
 -11   1   0        5.90        7.78      6.03 o 
 -10   1   0        0.40       -0.72      2.97 o 
  -9   1   0       17.40       26.63      4.80 o 
  -8   1   0       51.46       36.21      4.52 o 
  -7   1   0      154.19      160.07      5.91 o 
  -6   1   0        0.02        0.51      1.21 o 
  -5   1   0      101.64      120.51      4.28 o 
  -4   1   0      722.41      791.65      9.59 o 
  -3   1   0      778.17      750.07      7.67 o 
  -2   1   0       12.80        9.28      0.79 o 
  -1   1   0     1173.96     1207.24     12.26 o 
   1   1   0     1720.66     1586.00     32.67 o 
   2   1   0     2728.78     2729.50     18.72 o 
   3   1   0      511.94      541.83      5.42 o 
   4   1   0       94.00      119.10      3.37 o 
   5   1   0      252.14      254.52      5.50 o 
   6   1   0       45.57       43.45      3.27 o 
   7   1   0       46.40       40.32      3.52 o 
   8   1   0        7.36        5.75      3.36 o 
   9   1   0       16.14       15.31      4.17 o 
  10   1   0       96.98      101.28      8.21 o 
  11   1   0        2.22        1.15      3.79 o 
  12   1   0        0.56        5.40      4.17 o 
 -11   2   0      116.67      118.80     10.69 o 
 -10   2   0       30.40       34.78      5.88 o 
  -9   2   0        0.05        2.72      2.51 o 
  -8   2   0       45.28       35.77      4.67 o 
  -7   2   0       25.43       25.72      3.18 o 
  -6   2   0       83.13       77.26      4.25 o 
  -5   2   0       55.45       73.46      4.14 o 
  -4   2   0       25.47       32.27      2.30 o 
  -3   2   0      126.38      124.80      3.19 o 
  -2   2   0      506.74      511.47      6.10 o 
  -1   2   0       75.90       71.60      1.60 o 
   0   2   0     3341.98     3270.39     22.61 o 
   1   2   0     1005.54     1021.68      8.45 o 
   2   2   0     2602.11     2481.58     18.98 o 
   3   2   0      259.71      227.60      3.77 o 
   4   2   0      226.52      219.02      3.77 o 
   5   2   0      109.36      114.98      3.78 o 
   6   2   0      609.76      568.14     10.92 o 
   7   2   0      183.46      193.10      6.50 o 
   8   2   0       45.67       52.12      7.64 o 
   9   2   0        0.82        3.33      2.63 o 
  10   2   0       85.46       93.06      8.38 o 
  11   2   0       54.45       53.49      7.19 o 
  12   2   0       42.60       41.78      7.47 o 
 -11   3   0       53.88       54.54      8.06 o 
 -10   3   0       53.37       67.75      9.31 o 
  -9   3   0      255.39      261.87     11.92 o 
  -8   3   0        7.13        3.83      2.42 o 
  -7   3   0        1.90        0.67      1.96 o 
  -6   3   0       14.42       12.86      2.45 o 
  -5   3   0        1.09        2.62      1.39 o 
  -4   3   0       38.86       38.81      2.68 o 
  -3   3   0       15.02       18.35      1.72 o 
  -2   3   0      138.54      160.88      3.21 o 
  -1   3   0      656.73      654.51      6.67 o 
   0   3   0     1127.67     1141.69      9.64 o 
   1   3   0       21.13       19.00      1.05 o 
   2   3   0        8.39        6.90      0.90 o 
   3   3   0        0.83       -0.25      0.56 o 
   4   3   0       22.93       19.10      1.66 o 
   5   3   0        0.02       -0.33      0.96 o 
   6   3   0        9.74        5.22      1.35 o 
   7   3   0      143.27      140.47      5.21 o 
   8   3   0      428.03      399.21     10.83 o 
   9   3   0      133.28      151.10     13.00 o 
  10   3   0       13.19       19.00      4.68 o 
  11   3   0       27.34       34.80      8.09 o 
  12   3   0       50.18       49.57      8.14 o 
 -11   4   0       52.99       55.40     10.51 o 
 -10   4   0       13.09       11.13      4.66 o 
  -9   4   0        1.61       -0.74      3.04 o 
  -8   4   0       72.11       73.00      6.38 o 
  -7   4   0      543.18      525.51     17.16 o 
  -6   4   0      376.42      357.76      8.38 o 
  -5   4   0       31.30       28.73      2.72 o 
  -4   4   0      317.26      307.19      9.34 o 
  -3   4   0       51.07       33.16      2.38 o 
  -2   4   0      186.29      174.73      4.21 o 
  -1   4   0     1648.77     1808.23     17.56 o 
   0   4   0      255.20      297.75      4.41 o 
   1   4   0      162.09      153.15      3.24 o 
   2   4   0      585.50      567.25      8.67 o 
   3   4   0       52.97       65.20      2.58 o 
   4   4   0        0.06       -0.14      0.77 o 
   5   4   0       12.31       12.45      1.55 o 
   6   4   0      803.36      811.27     11.57 o 
   7   4   0       66.59       64.25      3.21 o 
   8   4   0        0.79        1.11      1.88 o 
   9   4   0      174.59      191.01     10.51 o 
  10   4   0      249.33      296.71     24.63 o 
  11   4   0       48.09       41.38      7.28 o 
 -10   5   0       68.01       67.22     15.48 o 
  -9   5   0       36.28       38.65      8.31 o 
  -8   5   0        0.18       -2.41      2.41 o 
  -7   5   0        5.25        2.80      2.31 o 
  -6   5   0       28.18       35.08      3.77 o 
  -5   5   0      173.38      184.80      7.06 o 
  -4   5   0        0.22        0.90      1.31 o 
  -3   5   0      122.79      139.36      4.91 o 
  -2   5   0       46.02       41.11      3.56 o 
  -1   5   0      552.71      540.93      7.56 o 
   0   5   0        6.03        7.27      1.05 o 
   1   5   0       55.15       64.55      3.18 o 
   2   5   0      315.41      341.68      7.39 o 
   3   5   0        5.47       10.05      1.47 o 
   4   5   0        6.22        8.83      1.83 o 
   5   5   0       18.29       24.41      1.70 o 
   6   5   0        5.19        2.15      1.27 o 
   7   5   0       32.37       36.86      2.93 o 
   8   5   0      176.03      184.40     10.35 o 
   9   5   0        7.61        5.68      3.01 o 
  10   5   0       49.15       45.90      6.87 o 
  11   5   0       17.76       23.77      6.12 o 
 -10   6   0        0.01       -2.77      3.82 o 
  -9   6   0       20.73       25.34      6.10 o 
  -8   6   0        0.05       -2.77      2.77 o 
  -7   6   0        6.21        4.61      2.34 o 
  -6   6   0       11.00        5.54      3.36 o 
  -5   6   0      745.38      748.66     16.01 o 
  -4   6   0      168.55      148.48      7.45 o 
  -3   6   0        8.66        9.35      1.84 o 
  -2   6   0       57.44       49.84      3.23 o 
  -1   6   0      487.60      470.25      7.39 o 
   0   6   0     1253.13     1252.49     14.66 o 
   1   6   0      821.76      865.19     11.62 o 
   2   6   0      217.71      220.62      5.63 o 
   3   6   0       62.72       68.93      3.97 o 
   4   6   0      188.46      203.80      5.34 o 
   5   6   0       13.51       13.14      2.41 o 
   6   6   0        2.00        0.52      1.60 o 
   7   6   0      165.03      180.06      8.39 o 
   8   6   0        7.64        6.49      2.83 o 
   9   6   0        7.85        1.37      2.95 o 
  10   6   0       40.08       49.34     12.60 o 
  11   6   0        0.37       -1.77      4.50 o 
  -9   7   0        4.21        2.00      4.43 o 
  -8   7   0       34.01       27.69      5.87 o 
  -7   7   0        7.96        9.35      3.28 o 
  -6   7   0       55.22       55.45      5.53 o 
  -5   7   0       47.23       41.73      4.55 o 
  -4   7   0      338.06      353.22     10.36 o 
  -3   7   0      475.32      463.51     10.31 o 
  -2   7   0       58.77       61.75      3.55 o 
  -1   7   0      127.62      157.06      5.13 o 
   0   7   0      281.08      279.15      5.79 o 
   1   7   0      452.64      443.33      7.58 o 
   2   7   0      499.13      491.27     10.23 o 
   3   7   0       10.38        8.12      1.80 o 
   4   7   0       11.16       13.09      1.98 o 
   5   7   0      182.12      196.21      6.89 o 
   6   7   0      178.78      177.24      7.56 o 
   7   7   0        6.44        6.09      2.85 o 
   8   7   0       25.17       17.60      4.02 o 
   9   7   0       18.74       19.66      4.55 o 
  10   7   0       47.38       52.61     10.24 o 
  -8   8   0       15.21       21.91      8.36 o 
  -7   8   0        4.57        0.02      2.86 o 
  -6   8   0       13.50        8.20      3.54 o 
  -5   8   0      109.92      113.92      7.61 o 
  -4   8   0       10.49        8.48      2.83 o 
  -3   8   0       97.48      103.39      6.69 o 
  -2   8   0      191.71      173.60      7.51 o 
  -1   8   0      515.62      477.05      9.01 o 
   0   8   0      373.05      375.04      9.23 o 
   1   8   0        0.01       -1.73      1.73 o 
   2   8   0      453.77      463.96      8.93 o 
   3   8   0      131.43      132.64      5.91 o 
   4   8   0      103.76      106.88      5.70 o 
   5   8   0      127.98      131.66      6.38 o 
   6   8   0       17.56       22.18      3.53 o 
   7   8   0      101.82      107.41      9.57 o 
   8   8   0       43.85       50.05      6.02 o 
   9   8   0        0.06        4.91      4.24 o 
  10   8   0       10.76        7.75     10.21 o 
  -7   9   0        0.28       -2.51      3.15 o 
  -6   9   0       19.11       17.17      4.68 o 
  -5   9   0       14.75        6.31      3.47 o 
  -4   9   0       23.78       17.04      3.54 o 
  -3   9   0       11.23       13.01      2.98 o 
  -2   9   0        1.25        2.38      2.24 o 
  -1   9   0        0.49        1.36      1.77 o 
   0   9   0        2.72        5.97      1.98 o 
   1   9   0      398.98      395.99     10.45 o 
   2   9   0      102.17      107.88      5.78 o 
   3   9   0      129.77      133.04      6.31 o 
   4   9   0       57.43       47.01      4.50 o 
   5   9   0        8.46        6.15      2.67 o 
   6   9   0      155.47      155.42      9.26 o 
   7   9   0       52.57       59.08      5.75 o 
   8   9   0       45.44       60.27      9.53 o 
   9   9   0        0.88        0.87      3.86 o 
  -6  10   0       20.35       18.24      5.95 o 
  -5  10   0       48.19       47.94      6.67 o 
  -4  10   0       54.86       75.36      7.55 o 
  -3  10   0      116.00      111.54      8.76 o 
  -2  10   0       60.64       53.53      7.65 o 
  -1  10   0       29.40       34.47      4.07 o 
   0  10   0        0.05       -1.32      1.79 o 
   1  10   0       44.81       51.01      5.54 o 
   2  10   0        0.01        2.01      2.23 o 
   3  10   0       43.79       46.56      7.15 o 
   4  10   0        3.52        1.85      2.32 o 
   5  10   0      212.95      218.00      9.91 o 
   6  10   0      184.27      168.72     12.26 o 
   7  10   0       62.43       60.83      6.57 o 
   8  10   0       67.94       57.14      7.47 o 
  -5  11   0       12.00        4.28      5.11 o 
  -4  11   0       22.31       26.27      5.46 o 
  -3  11   0        0.06       -3.07      3.07 o 
  -2  11   0       13.43       18.82      4.65 o 
  -1  11   0       46.60       48.84      6.29 o 
   0  11   0       83.10       79.62      7.59 o 
   1  11   0       61.19       54.71      5.42 o 
   2  11   0        4.10        3.53      2.72 o 
   3  11   0        2.47        4.00      2.62 o 
   4  11   0       19.50       22.60      3.92 o 
   5  11   0        0.37        3.00      3.06 o 
   6  11   0       37.40       36.99      6.48 o 
   7  11   0        0.23        3.48      4.03 o 
  -3  12   0       28.03       16.66      6.34 o 
  -2  12   0        0.09        1.25      3.97 o 
  -1  12   0        1.97        1.83      5.40 o 
   0  12   0        1.12        4.12      3.22 o 
   1  12   0      230.17      271.03     13.12 o 
   2  12   0       15.26        9.26      3.36 o 
   3  12   0        0.52        3.45      2.87 o 
   4  12   0        1.10       -1.77      3.06 o 
   5  12   0       15.66       10.62      4.61 o 
   6  12   0        3.61       12.71      4.98 o 
   0  13   0        4.59       11.30      5.83 o 
   1  13   0        4.74        4.79      4.56 o 
   2  13   0       14.54       15.66      4.40 o 
  -5 -12   1        9.25       11.64      5.91 o 
  -4 -12   1        0.93        3.06      3.79 o 
  -3 -12   1        6.81        3.65      3.86 o 
  -2 -12   1        2.48        3.86      3.86 o 
  -1 -12   1       67.77       78.12      7.45 o 
   0 -12   1        0.04        3.99      3.43 o 
   1 -12   1        0.70       -2.16      5.65 o 
   2 -12   1        4.46        5.19      5.45 o 
   3 -12   1       95.48      110.84     16.73 o 
  -7 -11   1        0.51       -0.65      3.82 o 
  -6 -11   1        6.90        2.60      3.29 o 
  -5 -11   1       15.23        9.22      3.85 o 
  -4 -11   1        4.79        3.93      2.65 o 
  -3 -11   1        0.99       -1.69      2.28 o 
  -2 -11   1        2.26        2.75      2.72 o 
  -1 -11   1       75.28       76.80      6.32 o 
   0 -11   1        0.18       -0.02      2.45 o 
   1 -11   1       11.12       17.30      5.74 o 
   2 -11   1       10.65        9.73      4.05 o 
   3 -11   1        0.00        0.60      4.39 o 
   4 -11   1        2.95        6.05      4.13 o 
   5 -11   1       29.90       33.46      7.97 o 
  -8 -10   1      209.30      176.78     11.11 o 
  -7 -10   1      128.49      123.39     11.24 o 
  -6 -10   1       10.44        5.98      5.05 o 
  -5 -10   1       55.25       50.72      5.51 o 
  -4 -10   1        1.48       -2.08      2.08 o 
  -3 -10   1        4.76        1.87      2.67 o 
  -2 -10   1       94.33       97.98      6.03 o 
  -1 -10   1       56.55       42.85      4.56 o 
   0 -10   1       20.36       14.09      3.17 o 
   1 -10   1       48.62       52.28      4.97 o 
   2 -10   1       26.11       27.40      5.37 o 
   3 -10   1        7.00        2.05      2.95 o 
   4 -10   1        7.40       10.87      4.09 o 
   5 -10   1       45.34       44.48      6.65 o 
   6 -10   1        0.31        4.00      4.35 o 
  -9  -9   1       38.93       33.79      5.63 o 
  -8  -9   1       75.66       65.89      6.77 o 
  -7  -9   1       45.26       47.93      5.63 o 
  -6  -9   1       78.61       91.41      6.97 o 
  -5  -9   1      187.12      228.79      9.52 o 
  -4  -9   1       55.76       46.38      4.41 o 
  -3  -9   1       21.33       20.31      3.19 o 
  -2  -9   1       12.35       13.89      2.87 o 
  -1  -9   1        2.94        2.31      2.16 o 
   0  -9   1       46.88       53.37      4.61 o 
   1  -9   1        0.25       -0.31      1.83 o 
   2  -9   1       30.52       21.35      3.60 o 
   3  -9   1       26.94       35.19      4.62 o 
   4  -9   1      138.44      133.16      8.57 o 
   5  -9   1        1.85        1.45      3.06 o 
   6  -9   1       38.84       47.76      7.90 o 
   7  -9   1       35.65       36.92      5.73 o 
 -10  -8   1       26.36       21.66      5.47 o 
  -9  -8   1       17.64       14.70      4.30 o 
  -8  -8   1       20.12       20.55      4.38 o 
  -7  -8   1        1.04        1.41      2.41 o 
  -6  -8   1      102.07      102.23      6.55 o 
  -5  -8   1       48.01       50.73      4.20 o 
  -4  -8   1       66.67       65.76      4.59 o 
  -3  -8   1        0.98       -0.19      1.49 o 
  -2  -8   1      207.25      200.59     10.43 o 
  -1  -8   1      160.31      152.57      7.72 o 
   0  -8   1      228.40      233.91      6.62 o 
   1  -8   1      147.83      160.57      6.07 o 
   2  -8   1       26.31       27.42      2.94 o 
   3  -8   1       23.03       15.86      2.94 o 
   4  -8   1        6.24       10.43      3.00 o 
   5  -8   1       76.88       81.13      7.95 o 
   6  -8   1       15.85       17.25      4.05 o 
   7  -8   1       21.58       24.85      4.58 o 
   8  -8   1        2.92       -0.62      3.73 o 
 -10  -7   1        6.91        7.14      5.66 o 
  -9  -7   1        4.85       -0.31      3.60 o 
  -8  -7   1       39.92       40.24      5.35 o 
  -7  -7   1       20.32       22.24      3.70 o 
  -6  -7   1       35.27       38.12      3.71 o 
  -5  -7   1      155.49      146.69      6.55 o 
  -4  -7   1      234.61      231.97      6.23 o 
  -3  -7   1       70.56       69.61      3.72 o 
  -2  -7   1      194.31      198.49      6.16 o 
  -1  -7   1       31.55       28.69      2.78 o 
   0  -7   1       31.41       26.54      2.36 o 
   1  -7   1      793.80      780.61     11.51 o 
   2  -7   1       88.11       81.91      4.15 o 
   3  -7   1       31.22       37.23      3.31 o 
   4  -7   1       92.72       92.50      6.31 o 
   5  -7   1       33.16       47.98      5.06 o 
   6  -7   1        0.05        2.01      2.54 o 
   7  -7   1       86.80       83.00     10.39 o 
   8  -7   1        1.62        8.58      4.07 o 
   9  -7   1       13.48        4.98      4.61 o 
 -11  -6   1        1.26        1.60      4.24 o 
 -10  -6   1       82.51      108.36      9.98 o 
  -9  -6   1       63.02       63.33      6.56 o 
  -8  -6   1        0.98       -0.76      2.39 o 
  -7  -6   1       88.58       91.12      6.24 o 
  -6  -6   1      747.04      756.79     13.95 o 
  -5  -6   1        1.22        0.46      1.35 o 
  -4  -6   1      261.57      276.69      6.40 o 
  -3  -6   1      296.58      301.16      6.10 o 
  -2  -6   1     1489.62     1512.23     18.01 o 
  -1  -6   1      342.41      339.39      8.29 o 
   0  -6   1      202.84      206.63      4.73 o 
   1  -6   1       11.25       16.20      1.80 o 
   2  -6   1      143.66      145.28      5.15 o 
   3  -6   1      734.10      724.81     12.04 o 
   4  -6   1      482.59      508.00     10.10 o 
   5  -6   1       50.73       52.39      4.40 o 
   6  -6   1        0.66       -0.36      1.80 o 
   7  -6   1       29.80       34.61      4.39 o 
   8  -6   1       37.37       28.13      7.00 o 
   9  -6   1       17.64       15.02      7.02 o 
  10  -6   1        0.00       -3.69      4.25 o 
 -11  -5   1       24.39       22.26      5.96 o 
 -10  -5   1       21.22       35.79      6.05 o 
  -9  -5   1        0.06        2.65      3.58 o 
  -8  -5   1       17.09       13.59      2.98 o 
  -7  -5   1       11.26       13.15      2.57 o 
  -6  -5   1       22.41       25.76      2.61 o 
  -5  -5   1       93.69       89.18      3.34 o 
  -4  -5   1      121.01      128.59      4.53 o 
  -3  -5   1        7.62        6.59      1.33 o 
  -2  -5   1       10.81       18.55      1.92 o 
  -1  -5   1       71.54       57.98      2.83 o 
   0  -5   1      496.87      477.41      9.44 o 
   1  -5   1     1011.60     1022.69     11.94 o 
   2  -5   1        8.39        5.26      1.40 o 
   3  -5   1        0.02       -0.90      1.12 o 
   4  -5   1        6.93        7.34      1.82 o 
   5  -5   1        0.37        0.06      1.49 o 
   6  -5   1        2.99        4.86      2.00 o 
   7  -5   1       16.08       10.54      4.58 o 
   8  -5   1        6.27        8.56      3.27 o 
   9  -5   1      155.90      182.49     21.94 o 
  10  -5   1        4.13        3.70      3.88 o 
 -11  -4   1       10.68       -0.71      4.52 o 
 -10  -4   1       25.54       21.85      6.99 o 
  -9  -4   1       44.41       49.10      6.50 o 
  -8  -4   1      191.75      194.00      7.80 o 
  -7  -4   1        0.07        0.74      1.25 o 
  -6  -4   1      446.22      429.11      7.25 o 
  -5  -4   1       70.07       70.28      3.05 o 
  -4  -4   1      221.06      232.25      4.63 o 
  -3  -4   1       94.06       92.68      3.37 o 
  -2  -4   1       95.73       97.49      3.03 o 
  -1  -4   1      160.86      161.86      3.44 o 
   0  -4   1       42.03       45.81      2.14 o 
   1  -4   1      106.35      147.11      3.33 o 
   2  -4   1      195.11      173.64      4.37 o 
   3  -4   1      351.02      367.31      7.06 o 
   4  -4   1      260.72      251.88      6.62 o 
   5  -4   1      393.26      385.03      8.93 o 
   6  -4   1      169.80      160.61      6.72 o 
   7  -4   1       26.48       14.27      3.23 o 
   8  -4   1       38.17       34.26      4.74 o 
   9  -4   1       64.28       58.73      6.33 o 
  10  -4   1      192.02      190.33     27.83 o 
  11  -4   1      135.73      126.23     14.05 o 
 -12  -3   1       16.74       19.08      5.91 o 
 -11  -3   1       50.72       37.48     10.02 o 
 -10  -3   1      363.52      385.47     15.52 o 
  -9  -3   1       41.56       47.57      4.49 o 
  -8  -3   1       11.32       14.17      2.96 o 
  -7  -3   1       18.77       21.50      2.07 o 
  -6  -3   1      131.42      129.65      3.91 o 
  -5  -3   1      166.67      165.02      4.70 o 
  -4  -3   1       20.95       26.39      1.72 o 
  -3  -3   1       36.32       34.40      1.65 o 
  -2  -3   1       32.31       25.85      1.36 o 
  -1  -3   1      497.00      490.13      5.15 o 
   0  -3   1      356.27      332.91      4.44 o 
   1  -3   1       34.14       33.14      2.19 o 
   2  -3   1       93.18      129.89      3.36 o 
   3  -3   1        2.61        2.36      1.15 o 
   4  -3   1      120.10      124.67      4.87 o 
   5  -3   1        3.24        3.77      1.44 o 
   6  -3   1        6.78       11.76      2.43 o 
   7  -3   1      358.24      355.40     10.50 o 
   8  -3   1       89.87       97.99      7.34 o 
   9  -3   1        2.84        2.26      2.85 o 
  10  -3   1       33.48       27.09      9.51 o 
  11  -3   1      132.19      160.34     12.96 o 
 -12  -2   1       53.09       55.92      8.25 o 
 -11  -2   1        0.39        0.25      3.72 o 
 -10  -2   1       12.33        7.58      3.48 o 
  -9  -2   1      334.22      356.20     10.96 o 
  -8  -2   1      207.99      222.68      8.29 o 
  -7  -2   1       32.60       36.87      2.92 o 
  -6  -2   1       56.41       60.96      3.31 o 
  -5  -2   1      275.70      253.42      4.61 o 
  -4  -2   1     1984.59     1940.84     19.31 o 
  -3  -2   1       35.73       29.63      1.36 o 
  -2  -2   1        0.48        0.38      0.49 o 
  -1  -2   1     1003.60     1013.71      7.76 o 
   0  -2   1     6098.87     6083.40     43.03 o 
   1  -2   1      507.09      522.37      5.61 o 
   2  -2   1      613.45      638.35      8.30 o 
   3  -2   1     1485.81     1672.35     18.67 o 
   4  -2   1      198.16      172.43      4.29 o 
   5  -2   1       61.06       59.46      3.86 o 
   6  -2   1        3.81        1.74      1.66 o 
   7  -2   1        1.50        0.19      1.94 o 
   8  -2   1       29.84       34.42      4.58 o 
   9  -2   1      556.54      548.80     15.58 o 
  10  -2   1       58.00       50.41     12.48 o 
  11  -2   1        9.14        6.45      5.04 o 
 -12  -1   1       23.54       16.20      4.97 o 
 -11  -1   1      146.85      172.80     12.99 o 
 -10  -1   1       25.97       18.31      4.38 o 
  -9  -1   1        0.08        1.04      2.26 o 
  -8  -1   1        4.63        1.32      2.05 o 
  -7  -1   1      208.58      203.09      6.41 o 
  -6  -1   1        3.03        3.15      1.44 o 
  -5  -1   1        7.71        8.66      1.50 o 
  -4  -1   1     1856.65     1972.57     18.16 o 
  -3  -1   1      378.67      317.99      3.59 o 
  -2  -1   1     2938.59     3099.05     21.09 o 
  -1  -1   1        0.49       -0.36      0.36 o 
   0  -1   1      915.80      848.25     11.98 o 
   1  -1   1       48.86       63.75      1.69 o 
   2  -1   1      736.23      724.12      8.03 o 
   3  -1   1       25.61       22.72      1.44 o 
   4  -1   1        3.44        3.79      1.00 o 
   5  -1   1       36.90       38.51      2.79 o 
   6  -1   1        1.16        0.96      1.36 o 
   7  -1   1        5.03        3.73      2.02 o 
   8  -1   1       42.90       48.88      4.55 o 
   9  -1   1       22.13       20.11      4.03 o 
  10  -1   1      153.20      154.61     11.55 o 
  11  -1   1       81.13       84.74      9.42 o 
  12  -1   1        2.65        8.90      7.61 o 
 -12   0   1       65.93       76.08      8.24 o 
 -11   0   1       51.59       52.47      8.53 o 
 -10   0   1      156.06      176.85     10.60 o 
  -9   0   1        0.08       -1.05      2.85 o 
  -8   0   1       42.22       58.14      7.12 o 
  -7   0   1       61.58       81.44      7.97 o 
  -6   0   1       96.05      105.03      4.80 o 
  -5   0   1      115.74      131.94      3.59 o 
  -4   0   1        2.53        1.58      0.72 o 
  -3   0   1     3946.37     4021.62     29.49 o 
  -2   0   1    21396.17    21045.15    144.08 o 
  -1   0   1      915.95      890.87      6.85 o 
   1   0   1     3205.60     3037.03     23.41 o 
   2   0   1       80.56       68.57      1.52 o 
   3   0   1      254.69      236.94      3.70 o 
   4   0   1     1377.12     1453.95     14.12 o 
   5   0   1      227.16      240.04      5.77 o 
   6   0   1       38.74       34.11      2.68 o 
   7   0   1      153.18      151.66      6.40 o 
   8   0   1       18.89       25.53      3.37 o 
   9   0   1      183.62      191.30     10.50 o 
  10   0   1        0.57        0.66      2.83 o 
  11   0   1       77.61       74.36     14.09 o 
  12   0   1       25.19       26.00      6.34 o 
 -12   1   1        0.40        2.62      4.05 o 
 -11   1   1      280.51      317.49     19.91 o 
 -10   1   1        5.61       11.20      4.11 o 
  -9   1   1      178.90      171.69      9.83 o 
  -8   1   1        5.00        0.02      1.94 o 
  -7   1   1       60.68       47.85      3.29 o 
  -6   1   1      172.47      178.88      5.02 o 
  -5   1   1      379.12      400.42      6.83 o 
  -4   1   1     1127.11     1196.32     13.02 o 
  -3   1   1      327.58      333.22      4.34 o 
  -2   1   1       34.61       31.94      1.42 o 
  -1   1   1      579.03      527.98      4.24 o 
   1   1   1       27.82       30.02      1.08 o 
   2   1   1     1251.07     1297.28     10.00 o 
   3   1   1        4.86        2.83      0.71 o 
   4   1   1      171.00      157.08      3.54 o 
   5   1   1       11.54       17.39      1.84 o 
   6   1   1       23.97       34.04      2.93 o 
   7   1   1       32.52       46.25      3.74 o 
   8   1   1       50.16       46.54      4.40 o 
   9   1   1       25.72       35.36      4.85 o 
  10   1   1       80.11       95.86     13.24 o 
  11   1   1       77.65       81.08      9.05 o 
  12   1   1        0.22        0.52      4.39 o 
 -11   2   1       37.07       40.23      6.35 o 
 -10   2   1       78.50       92.65      9.13 o 
  -9   2   1       26.40       23.63      4.86 o 
  -8   2   1       15.50       19.26      3.56 o 
  -7   2   1       82.68       81.02      5.30 o 
  -6   2   1       43.42       47.50      3.10 o 
  -5   2   1        0.11        0.40      1.27 o 
  -4   2   1      417.68      458.08      6.74 o 
  -3   2   1      541.58      518.38      5.98 o 
  -2   2   1      212.57      192.16      4.51 o 
  -1   2   1        0.44       -0.38      0.44 o 
   0   2   1      888.36      828.87      6.72 o 
   1   2   1      832.99      779.00      6.24 o 
   2   2   1      115.87       92.20      2.17 o 
   3   2   1       26.19       28.71      1.49 o 
   4   2   1      131.87      120.22      3.23 o 
   5   2   1      322.65      338.07      6.37 o 
   6   2   1      276.48      253.53      5.93 o 
   7   2   1       60.98       59.09      4.62 o 
   8   2   1      100.05      119.11      6.82 o 
   9   2   1       13.98        5.93      4.42 o 
  10   2   1      152.04      187.70     11.13 o 
  11   2   1        5.35       -0.44      3.70 o 
  12   2   1       37.77       41.59     11.08 o 
 -11   3   1       10.69       13.71      5.18 o 
 -10   3   1       19.72       23.99      5.58 o 
  -9   3   1        0.08        6.53      9.27 o 
  -8   3   1       28.82       20.74      8.34 o 
  -7   3   1        5.62        2.93      2.25 o 
  -6   3   1        2.78       -0.23      1.52 o 
  -5   3   1      386.39      383.95      8.42 o 
  -4   3   1      212.26      238.19      5.38 o 
  -3   3   1      967.41     1030.40     12.06 o 
  -2   3   1      535.13      532.49      6.55 o 
  -1   3   1      287.26      265.55      3.90 o 
   0   3   1       56.67       64.23      1.74 o 
   1   3   1      485.21      485.34      5.33 o 
   2   3   1        0.21       -0.41      0.41 o 
   3   3   1      431.22      479.79      5.79 o 
   4   3   1        1.28        0.72      0.82 o 
   5   3   1        9.84       11.04      1.44 o 
   6   3   1      751.34      734.66     10.48 o 
   7   3   1        4.81        3.77      1.66 o 
   8   3   1       72.88       76.50      4.86 o 
   9   3   1        5.29        1.41      2.95 o 
  10   3   1      109.62      108.32     13.52 o 
  11   3   1       57.93       59.81      7.27 o 
  12   3   1       41.38       55.98      9.99 o 
 -11   4   1       22.76       14.09      5.49 o 
 -10   4   1       36.62       45.49     10.06 o 
  -9   4   1      425.07      428.06     15.52 o 
  -8   4   1      173.61      185.66     11.41 o 
  -7   4   1        9.57       10.99      2.82 o 
  -6   4   1      122.96      129.22      7.28 o 
  -5   4   1      469.53      449.34      8.77 o 
  -4   4   1      466.34      460.05     10.13 o 
  -3   4   1     1274.63     1331.49     16.41 o 
  -2   4   1      718.30      784.23      9.78 o 
  -1   4   1      138.65      128.81      2.73 o 
   0   4   1      384.94      377.94      4.95 o 
   1   4   1      113.49      127.08      2.39 o 
   2   4   1      280.67      283.91      4.60 o 
   3   4   1       18.55       17.93      1.83 o 
   4   4   1      177.30      184.29      4.01 o 
   5   4   1       11.65       15.42      1.70 o 
   6   4   1       45.21       49.95      2.92 o 
   7   4   1      700.54      699.01     11.63 o 
   8   4   1       52.22       50.60      4.32 o 
   9   4   1      228.34      252.41     12.16 o 
  10   4   1      365.46      391.55     13.95 o 
  11   4   1        1.20       -0.49      3.50 o 
  12   4   1       61.02       51.85      9.68 o 
 -10   5   1       17.55       17.18      5.35 o 
  -9   5   1        0.42        0.35      3.32 o 
  -8   5   1       39.00       29.82      5.06 o 
  -7   5   1       82.65       83.74      6.54 o 
  -6   5   1       32.21       28.02      3.31 o 
  -5   5   1      158.87      175.66      6.20 o 
  -4   5   1      229.62      226.50      6.29 o 
  -3   5   1      467.68      467.36      8.97 o 
  -2   5   1       60.08       59.59      3.29 o 
  -1   5   1      540.14      576.46      7.28 o 
   0   5   1       14.43       19.69      1.37 o 
   1   5   1      169.81      203.09      3.60 o 
   2   5   1       14.22        7.23      1.24 o 
   3   5   1       74.40       90.28      3.39 o 
   4   5   1      572.05      615.86      8.35 o 
   5   5   1       11.64       10.15      1.37 o 
   6   5   1      589.25      602.33     11.09 o 
   7   5   1       12.45       11.92      1.97 o 
   8   5   1       36.53       36.65      3.61 o 
   9   5   1       53.01       49.13      5.67 o 
  10   5   1       53.91       51.53      6.90 o 
  11   5   1        0.05       -0.87      5.07 o 
 -10   6   1        0.23       -2.04      3.76 o 
  -9   6   1       45.91       39.80      6.92 o 
  -8   6   1        3.59        6.51      3.48 o 
  -7   6   1      321.81      329.62     11.75 o 
  -6   6   1        8.20        2.76      1.99 o 
  -5   6   1      130.02      144.47      7.51 o 
  -4   6   1      129.04      124.70      5.94 o 
  -3   6   1      163.04      162.88      6.90 o 
  -2   6   1      307.81      283.40     13.04 o 
  -1   6   1      871.55      925.67     12.07 o 
   0   6   1       74.73       90.61      3.60 o 
   1   6   1       19.37       20.13      2.13 o 
   2   6   1      142.30      147.44      4.18 o 
   3   6   1        0.02        0.19      1.01 o 
   4   6   1       24.28       22.03      2.16 o 
   5   6   1       21.14       16.64      2.44 o 
   6   6   1       63.27       63.50      3.87 o 
   7   6   1       42.34       40.81      3.78 o 
   8   6   1       28.47       30.03      3.97 o 
   9   6   1       87.40       87.96     10.43 o 
  10   6   1        0.53       -2.97      3.12 o 
  11   6   1      129.58      144.79     14.13 o 
  -9   7   1       35.77       44.51      6.60 o 
  -8   7   1        0.30        1.25      3.35 o 
  -7   7   1        0.12        0.83      2.41 o 
  -6   7   1       52.64       48.48      5.10 o 
  -5   7   1      201.85      187.54      9.11 o 
  -4   7   1      185.18      201.61     10.41 o 
  -3   7   1       12.00       17.66      2.99 o 
  -2   7   1      149.51      146.10      5.83 o 
  -1   7   1      247.04      229.06      5.26 o 
   0   7   1       96.80      103.79      3.98 o 
   1   7   1       30.22       28.69      2.03 o 
   2   7   1        7.22        5.95      1.54 o 
   3   7   1      288.63      311.59      6.28 o 
   4   7   1       28.82       29.28      2.48 o 
   5   7   1       35.33       32.60      3.20 o 
   6   7   1       71.52       75.23      6.20 o 
   7   7   1       20.23       22.45      3.17 o 
   8   7   1       41.60       50.99      5.10 o 
   9   7   1       12.98       24.74      4.80 o 
  10   7   1      293.29      337.91     15.47 o 
  11   7   1       57.52       78.50     11.17 o 
  -9   8   1       38.62       47.05      7.92 o 
  -8   8   1       27.70       20.68      5.09 o 
  -7   8   1       48.05       46.85      5.54 o 
  -6   8   1        3.02       -1.51      2.17 o 
  -5   8   1       16.06       19.05      8.84 o 
  -4   8   1      401.05      428.97     12.03 o 
  -3   8   1      320.66      317.12      9.77 o 
  -2   8   1      116.92      112.53      6.55 o 
  -1   8   1        0.02        1.64      1.52 o 
   0   8   1      581.66      556.62      9.61 o 
   1   8   1      277.80      278.18      5.78 o 
   2   8   1        5.41        3.06      1.52 o 
   3   8   1      166.05      175.60      6.66 o 
   4   8   1       27.04       30.49      3.10 o 
   5   8   1      284.88      295.64      8.01 o 
   6   8   1      268.34      281.62      8.50 o 
   7   8   1      125.40      130.84     10.48 o 
   8   8   1        2.50        6.51      3.15 o 
   9   8   1       12.07       13.78      5.72 o 
  10   8   1        8.84       10.46      6.52 o 
  -8   9   1        1.95        2.09      3.78 o 
  -7   9   1       29.17       32.61      5.03 o 
  -6   9   1        3.42        5.65      3.59 o 
  -5   9   1       41.83       35.25      5.59 o 
  -4   9   1        9.98       12.08      3.57 o 
  -3   9   1       11.93       18.17      3.85 o 
  -2   9   1       25.50       29.68      3.54 o 
  -1   9   1      237.46      242.56      6.78 o 
   0   9   1      216.16      209.64      8.50 o 
   1   9   1       42.11       41.17      3.50 o 
   2   9   1      159.50      178.85      7.12 o 
   3   9   1       50.61       45.83      3.51 o 
   4   9   1       74.28       74.47      4.80 o 
   5   9   1        0.21        1.17      2.09 o 
   6   9   1        1.28        1.73      2.32 o 
   7   9   1        6.63        5.05      2.64 o 
   8   9   1       66.05       65.25      6.48 o 
   9   9   1        6.51       15.78      6.73 o 
  -7  10   1       17.20       18.86      5.25 o 
  -6  10   1       33.61       34.03      5.96 o 
  -5  10   1       98.65      105.73     11.09 o 
  -4  10   1      170.53      156.19      9.08 o 
  -3  10   1      135.51      145.83      8.52 o 
  -2  10   1       11.93        7.33      2.54 o 
  -1  10   1       16.07       18.18      3.06 o 
   0  10   1        0.68        2.02      1.98 o 
   1  10   1      199.49      199.30      9.61 o 
   2  10   1      132.44      124.50      6.40 o 
   3  10   1       20.29       18.25      2.78 o 
   4  10   1       49.55       51.11      4.35 o 
   5  10   1      134.88      131.25     11.30 o 
   6  10   1       89.77       80.49      6.71 o 
   7  10   1      116.94      100.96      7.78 o 
   8  10   1       96.43      104.41      9.90 o 
   9  10   1        8.44        8.00      5.03 o 
  -5  11   1        3.50        2.11      4.29 o 
  -4  11   1       15.65       15.81      4.52 o 
  -3  11   1      182.90      178.46     10.16 o 
  -2  11   1      129.97      136.33      9.79 o 
  -1  11   1       42.38       55.04      9.23 o 
   0  11   1       22.97       21.23      3.95 o 
   1  11   1       43.55       46.56      7.37 o 
   2  11   1       37.23       33.15      6.52 o 
   3  11   1        0.36       -2.11      2.15 o 
   4  11   1        5.87        3.55      2.58 o 
   5  11   1        6.84        1.64      3.19 o 
   6  11   1       32.24       39.67      7.06 o 
   7  11   1        7.03        8.52      4.21 o 
   8  11   1        5.17        5.52      4.75 o 
  -4  12   1       27.59       34.66     13.47 o 
  -3  12   1       29.15       28.62      6.96 o 
  -2  12   1       60.73       83.06      8.52 o 
  -1  12   1      173.70      187.18     23.83 o 
   0  12   1       40.26       49.84      5.96 o 
   1  12   1       28.13       26.11      4.50 o 
   2  12   1       24.98       23.85      3.97 o 
   3  12   1       14.82       11.16      3.36 o 
   4  12   1        1.00        2.32      2.79 o 
   5  12   1       18.42       12.58      4.12 o 
   6  12   1       41.33       35.22      6.40 o 
  -1  13   1        7.40        7.31      4.76 o 
   0  13   1        2.91        1.36      4.33 o 
   1  13   1       50.71       47.15      7.28 o 
   2  13   1       13.30        9.23      3.99 o 
   3  13   1       31.12       20.06      4.44 o 
   4  13   1       14.08       15.66      4.57 o 
  -4 -12   2       19.76       19.69      4.84 o 
  -3 -12   2       29.01       27.74      5.29 o 
  -2 -12   2       52.19       48.00      6.39 o 
  -1 -12   2        6.93        4.83      3.61 o 
   0 -12   2       28.22       30.52      6.43 o 
   1 -12   2       64.99       62.23     10.43 o 
  -6 -11   2        0.02       -1.46      3.33 o 
  -5 -11   2       58.22       52.90      6.45 o 
  -4 -11   2        1.74        3.77      3.22 o 
  -3 -11   2       11.30       11.35      3.63 o 
  -2 -11   2        2.95       -0.71      2.61 o 
  -1 -11   2      104.66      114.85      8.97 o 
   0 -11   2       25.45       22.86      4.44 o 
   1 -11   2        3.42        2.45      3.70 o 
   2 -11   2        6.29        8.22      3.86 o 
   3 -11   2       53.43       52.67      7.30 o 
   4 -11   2       65.61       67.80      8.16 o 
  -7 -10   2       25.65       23.16      4.92 o 
  -6 -10   2        0.00        3.92      3.13 o 
  -5 -10   2        0.29        2.75      2.99 o 
  -4 -10   2      149.10      132.07      8.69 o 
  -3 -10   2      248.47      251.50      9.49 o 
  -2 -10   2        2.33       -2.09      2.09 o 
  -1 -10   2       49.73       42.48      4.66 o 
   0 -10   2       94.90      102.09      6.80 o 
   1 -10   2       44.09       37.85      4.50 o 
   2 -10   2        0.01       -2.39      2.39 o 
   3 -10   2        0.48       -2.60      2.60 o 
   4 -10   2       10.43       19.19      4.61 o 
   5 -10   2       16.82       12.46      4.70 o 
   6 -10   2       31.51       29.74      6.75 o 
  -8  -9   2       17.09        9.78      4.05 o 
  -7  -9   2      104.67      130.43      9.38 o 
  -6  -9   2       59.11       53.82      7.51 o 
  -5  -9   2        0.09        0.00      2.42 o 
  -4  -9   2        9.82        6.08      2.59 o 
  -3  -9   2        2.75        0.22      2.00 o 
  -2  -9   2      309.71      332.47      8.58 o 
  -1  -9   2      105.04      108.00      6.02 o 
   0  -9   2       59.66       59.74      6.28 o 
   1  -9   2       64.84       58.38      4.92 o 
   2  -9   2       32.87       29.89      4.24 o 
   3  -9   2       72.40       72.55      6.49 o 
   4  -9   2       43.24       60.26      6.13 o 
   5  -9   2      156.87      182.32     14.37 o 
   6  -9   2        8.68       11.62      4.84 o 
   7  -9   2       13.99        6.34      6.34 o 
  -9  -8   2        0.29        2.85      3.64 o 
  -8  -8   2       30.02       24.37      4.81 o 
  -7  -8   2       61.65       58.32      5.94 o 
  -6  -8   2      123.20      122.53     15.26 o 
  -5  -8   2        1.77        3.14      2.13 o 
  -4  -8   2       21.83       17.85      2.81 o 
  -3  -8   2        2.30        0.83      1.83 o 
  -2  -8   2      223.96      229.92      8.69 o 
  -1  -8   2      139.10      137.07      6.41 o 
   0  -8   2      230.13      232.88     11.02 o 
   1  -8   2       38.58       45.79      3.75 o 
   2  -8   2        2.07        0.16      1.91 o 
   3  -8   2      136.33      123.46      7.59 o 
   4  -8   2       55.74       42.98      4.93 o 
   5  -8   2        0.08        0.45      2.63 o 
   6  -8   2        3.42        0.49      2.79 o 
   7  -8   2       29.49       23.95      4.25 o 
   8  -8   2       42.78       55.09     10.32 o 
 -10  -7   2       15.66       13.46      5.11 o 
  -9  -7   2       11.60       11.58      3.85 o 
  -8  -7   2        7.63        0.10      2.82 o 
  -7  -7   2        6.36        1.45      2.49 o 
  -6  -7   2        6.10        5.05      2.21 o 
  -5  -7   2       30.15       23.14      4.03 o 
  -4  -7   2       46.53       50.15      3.68 o 
  -3  -7   2       13.92       12.92      2.14 o 
  -2  -7   2        5.95        5.04      2.01 o 
  -1  -7   2      204.34      215.40      6.11 o 
   0  -7   2      171.01      181.46      5.62 o 
   1  -7   2       94.05      100.93      4.56 o 
   2  -7   2        4.89        3.91      1.52 o 
   3  -7   2       64.76       61.62      4.26 o 
   4  -7   2       28.06       26.30      3.38 o 
   5  -7   2      245.54      251.74      9.98 o 
   6  -7   2        3.81        8.25      3.12 o 
   7  -7   2        0.13        3.11      2.89 o 
   8  -7   2       17.88        7.41      5.77 o 
   9  -7   2       82.62       97.08     29.34 o 
 -10  -6   2      151.76      157.66     28.04 o 
  -9  -6   2        0.01        1.02      3.70 o 
  -8  -6   2      225.87      212.12     11.22 o 
  -7  -6   2       34.78       38.06      4.50 o 
  -6  -6   2       18.52       18.71      3.02 o 
  -5  -6   2      299.79      298.09      7.27 o 
  -4  -6   2      307.26      294.90      6.49 o 
  -3  -6   2       74.67       76.49      3.69 o 
  -2  -6   2      196.12      201.91      5.06 o 
  -1  -6   2       60.96       63.08      3.39 o 
   0  -6   2      166.19      166.93      4.76 o 
   1  -6   2      682.75      662.98      9.59 o 
   2  -6   2      418.52      410.73      8.48 o 
   3  -6   2      282.54      282.70      7.16 o 
   4  -6   2       16.18       15.95      2.40 o 
   5  -6   2      290.63      279.30      8.64 o 
   6  -6   2      163.01      155.99      8.87 o 
   7  -6   2       62.33       55.46      6.15 o 
   8  -6   2       38.61       40.23      5.81 o 
   9  -6   2        0.00       -1.05      4.44 o 
 -11  -5   2       26.16       32.31      6.48 o 
 -10  -5   2       13.73       10.35      4.55 o 
  -9  -5   2       13.46       12.49      3.58 o 
  -8  -5   2        2.62        3.49      2.77 o 
  -7  -5   2       37.41       33.31      3.69 o 
  -6  -5   2      153.70      151.51      7.52 o 
  -5  -5   2        0.09       -0.67      1.10 o 
  -4  -5   2        4.72        3.33      1.35 o 
  -3  -5   2        1.05        3.69      1.26 o 
  -2  -5   2      538.55      534.46      7.95 o 
  -1  -5   2     1387.91     1452.26     16.80 o 
   0  -5   2      260.48      258.52      5.03 o 
   1  -5   2       25.68       31.84      2.19 o 
   2  -5   2        5.04        4.83      1.40 o 
   3  -5   2        8.33        6.14      2.15 o 
   4  -5   2      177.71      189.04      6.47 o 
   5  -5   2      156.29      147.20      6.80 o 
   6  -5   2        2.36        1.48      1.78 o 
   7  -5   2      193.03      191.17     16.16 o 
   8  -5   2       13.31       17.51      4.11 o 
   9  -5   2        3.82        5.42      3.65 o 
  10  -5   2        0.38        3.10      4.90 o 
 -11  -4   2        0.98       -1.82      3.58 o 
 -10  -4   2        1.50       -0.77      3.46 o 
  -9  -4   2       41.28       51.25      6.86 o 
  -8  -4   2       86.60       86.04      5.93 o 
  -7  -4   2       20.18       16.66      3.13 o 
  -6  -4   2        1.03        2.85      1.38 o 
  -5  -4   2      199.83      198.86      5.04 o 
  -4  -4   2      328.81      311.35      5.35 o 
  -3  -4   2        0.01       -0.83      0.83 o 
  -2  -4   2       68.34       76.82      2.96 o 
  -1  -4   2      280.96      350.30      5.90 o 
   0  -4   2     1242.84     1257.28     14.29 o 
   1  -4   2       71.99       67.45      2.73 o 
   2  -4   2       14.87       18.41      1.85 o 
   3  -4   2       29.10       26.73      2.52 o 
   4  -4   2      408.03      408.91      8.86 o 
   5  -4   2       53.59       48.55      3.87 o 
   6  -4   2       57.89       58.32      4.83 o 
   7  -4   2      104.81       99.11      6.39 o 
   8  -4   2       40.20       48.82      6.78 o 
   9  -4   2      266.59      294.22     14.24 o 
  10  -4   2       14.64       19.69      9.20 o 
 -11  -3   2        7.65        4.27      4.01 o 
 -10  -3   2        1.66        3.13      3.13 o 
  -9  -3   2        3.72        4.19      2.52 o 
  -8  -3   2        5.78        8.54      2.18 o 
  -7  -3   2      116.49      117.39      4.97 o 
  -6  -3   2       50.10       48.95      2.42 o 
  -5  -3   2        2.92        3.48      1.17 o 
  -4  -3   2       16.02       15.31      1.51 o 
  -3  -3   2      231.61      221.35      3.59 o 
  -2  -3   2      928.79      928.28      9.25 o 
  -1  -3   2     1587.76     1641.10     14.21 o 
   0  -3   2        0.68        2.57      1.10 o 
   1  -3   2        0.03        0.07      0.61 o 
   2  -3   2       85.04       97.80      3.96 o 
   3  -3   2       14.37        8.62      1.52 o 
   4  -3   2        3.83        4.44      1.51 o 
   5  -3   2      193.68      193.40      5.82 o 
   6  -3   2      297.09      306.93      9.15 o 
   7  -3   2       13.97        5.82      2.32 o 
   8  -3   2      113.19      111.25      8.02 o 
   9  -3   2       13.74       14.59      4.26 o 
  10  -3   2       96.51       96.44     16.04 o 
  11  -3   2       72.61       64.12      9.89 o 
 -11  -2   2       66.43       70.00      8.86 o 
 -10  -2   2       91.34      105.54      7.98 o 
  -9  -2   2       11.79        6.76      2.59 o 
  -8  -2   2       43.52       49.50      3.82 o 
  -7  -2   2       98.47      102.42      6.87 o 
  -6  -2   2      456.64      442.07      7.28 o 
  -5  -2   2      256.16      246.71      4.61 o 
  -4  -2   2      597.21      608.53      7.37 o 
  -3  -2   2       13.02       14.79      1.22 o 
  -2  -2   2     2267.70     2245.75     17.60 o 
  -1  -2   2      759.71      715.82      6.92 o 
   0  -2   2     5046.83     5149.33     43.44 o 
   1  -2   2      283.75      291.96      4.13 o 
   2  -2   2      362.69      396.03      5.63 o 
   3  -2   2        1.37        3.36      1.00 o 
   4  -2   2      362.99      386.34      6.76 o 
   5  -2   2        2.28        2.70      1.50 o 
   6  -2   2       71.26       66.33      4.60 o 
   7  -2   2      769.58      747.89     18.60 o 
   8  -2   2       11.23       16.75      4.39 o 
   9  -2   2        0.01        0.71      2.84 o 
  10  -2   2       61.01       58.35      6.87 o 
  11  -2   2      101.01      108.16     14.67 o 
 -12  -1   2       12.38       10.18      5.26 o 
 -11  -1   2       26.01       22.88      4.84 o 
 -10  -1   2        1.80       -0.70      2.53 o 
  -9  -1   2      186.38      197.93     13.99 o 
  -8  -1   2       11.00       17.90      2.71 o 
  -7  -1   2       51.86       43.88      4.17 o 
  -6  -1   2      230.60      242.57      6.06 o 
  -5  -1   2       41.37       30.83      2.11 o 
  -4  -1   2        1.01       -0.24      0.69 o 
  -3  -1   2       36.47       55.20      1.99 o 
  -2  -1   2     8650.74     8945.19     66.22 o 
  -1  -1   2     4312.00     4488.11     30.69 o 
   0  -1   2     7299.87     7138.85     57.98 o 
   1  -1   2      286.66      288.68      4.53 o 
   2  -1   2      357.03      331.95      4.60 o 
   3  -1   2       72.07       82.41      2.48 o 
   4  -1   2       25.17       22.52      1.75 o 
   5  -1   2       12.24       20.59      2.13 o 
   6  -1   2      126.14      128.65      5.72 o 
   7  -1   2        0.03       -0.40      1.77 o 
   8  -1   2      336.71      343.90     10.59 o 
   9  -1   2      138.74      155.01     13.50 o 
  10  -1   2       38.44       46.39     11.04 o 
  11  -1   2       32.71       31.31      6.94 o 
 -12   0   2       19.37       13.36     16.41 o 
 -11   0   2       34.66       40.39      5.84 o 
 -10   0   2        3.42        1.34      2.78 o 
  -9   0   2       14.09        4.95      2.87 o 
  -8   0   2        0.32       -1.64      1.64 o 
  -7   0   2        4.77        5.30      2.53 o 
  -6   0   2       55.84       74.26      3.92 o 
  -5   0   2       77.23       89.30      3.44 o 
  -4   0   2     2242.09     2315.78     21.06 o 
  -3   0   2      754.77      695.28      7.11 o 
  -2   0   2      622.92      682.90      5.62 o 
  -1   0   2       68.94       71.82      1.24 o 
   0   0   2        0.05        0.32      0.26 o 
   1   0   2     1639.36     1534.28     13.14 o 
   2   0   2      674.26      609.32      6.58 o 
   3   0   2      897.93      901.17      9.70 o 
   4   0   2       28.83       25.31      2.01 o 
   5   0   2      718.46      772.32     10.95 o 
   6   0   2      648.19      610.67     10.98 o 
   7   0   2      151.10      155.74      7.27 o 
   8   0   2       87.65      103.52      6.38 o 
   9   0   2       93.29      104.24      8.02 o 
  10   0   2      186.12      212.48     11.88 o 
  11   0   2        0.01       -1.43      3.95 o 
  12   0   2       18.01       21.85      7.45 o 
 -11   1   2       25.96       23.45      5.19 o 
 -10   1   2       20.95       26.72      4.77 o 
  -9   1   2       18.05       16.89      3.71 o 
  -8   1   2       19.55       11.48      2.61 o 
  -7   1   2       92.33      110.16      4.53 o 
  -6   1   2      181.16      186.62      6.05 o 
  -5   1   2       44.36       54.12      2.36 o 
  -4   1   2       17.11       19.42      1.48 o 
  -3   1   2      666.64      691.36      7.42 o 
  -2   1   2       21.82       16.80      0.77 o 
  -1   1   2      177.57      154.78      2.11 o 
   0   1   2     4604.80     4694.48     44.80 o 
   1   1   2      147.68      144.90      1.66 o 
   2   1   2      514.48      488.01      6.02 o 
   3   1   2       97.42      130.65      2.93 o 
   4   1   2      533.76      491.63      6.63 o 
   5   1   2      414.58      441.40      7.59 o 
   6   1   2      468.84      431.84      8.24 o 
   7   1   2       91.82       94.40      5.15 o 
   8   1   2      497.16      517.11     12.35 o 
   9   1   2      229.85      260.52     10.94 o 
  10   1   2        0.02        1.32      2.94 o 
  11   1   2       12.05        8.01      6.70 o 
  12   1   2       58.49       81.51     11.41 o 
 -11   2   2      197.55      204.21     12.16 o 
 -10   2   2       15.26       12.70      4.01 o 
  -9   2   2      177.85      189.19     10.30 o 
  -8   2   2       21.85       30.44      4.06 o 
  -7   2   2       10.29        6.96      2.59 o 
  -6   2   2      108.20      133.25      7.43 o 
  -5   2   2      137.67      132.04      4.53 o 
  -4   2   2       69.62       63.62      3.11 o 
  -3   2   2      200.14      198.40      3.38 o 
  -2   2   2       54.53       60.28      1.47 o 
  -1   2   2      292.64      257.82      2.57 o 
   0   2   2      115.46       96.86      1.59 o 
   1   2   2      225.52      196.74      2.12 o 
   2   2   2       72.57       74.66      1.75 o 
   3   2   2      599.79      575.16      6.78 o 
   4   2   2      127.61      108.09      3.24 o 
   5   2   2      219.00      200.22      4.97 o 
   6   2   2      518.90      530.38      8.60 o 
   7   2   2       62.17       64.44      3.94 o 
   8   2   2       55.50       62.50      5.03 o 
   9   2   2      224.14      255.90     10.80 o 
  10   2   2      218.25      250.97     19.83 o 
  11   2   2        3.62       -0.06      3.90 o 
  12   2   2       18.37       11.03      7.82 o 
 -11   3   2        1.23       -0.50      3.19 o 
 -10   3   2        0.28        0.48      3.04 o 
  -9   3   2       31.22       36.56      5.08 o 
  -8   3   2        1.90       -2.09      2.09 o 
  -7   3   2      144.57      151.37     18.98 o 
  -6   3   2      149.42      159.73     10.47 o 
  -5   3   2       53.23       63.10      3.62 o 
  -4   3   2      541.98      556.67      7.36 o 
  -3   3   2       29.52       24.16      1.44 o 
  -2   3   2       13.93       19.17      1.55 o 
  -1   3   2     1427.14     1482.46     11.61 o 
   0   3   2      111.09      114.72      1.75 o 
   1   3   2       84.11       96.38      1.62 o 
   2   3   2      212.63      204.51      2.83 o 
   3   3   2      374.99      401.87      5.09 o 
   4   3   2       42.51       59.92      2.75 o 
   5   3   2        4.91        5.67      1.41 o 
   6   3   2      692.53      652.97      9.95 o 
   7   3   2       93.15       94.92      5.10 o 
   8   3   2       31.00       40.05      6.39 o 
   9   3   2       62.00       69.51      5.91 o 
  10   3   2       30.13       43.89      6.00 o 
  11   3   2        9.98        8.96      4.53 o 
  12   3   2       12.93       14.09      6.74 o 
 -11   4   2       32.73       23.46      6.47 o 
 -10   4   2       49.57       36.88      5.75 o 
  -9   4   2        1.31        3.28      3.00 o 
  -8   4   2      211.74      224.51     11.13 o 
  -7   4   2      387.70      380.52     17.79 o 
  -6   4   2      105.29      119.50      6.82 o 
  -5   4   2     1340.78     1332.84     16.74 o 
  -4   4   2       84.02       96.16      3.59 o 
  -3   4   2       14.44       13.97      1.43 o 
  -2   4   2      252.92      226.45      3.73 o 
  -1   4   2     2075.87     2178.09     17.98 o 
   0   4   2      734.87      731.88      7.18 o 
   1   4   2     1107.69     1117.85     11.13 o 
   2   4   2      394.60      424.00      5.17 o 
   3   4   2        1.25        1.15      0.72 o 
   4   4   2      200.06      207.83      4.34 o 
   5   4   2      222.86      242.20      6.02 o 
   6   4   2      179.85      175.34      5.93 o 
   7   4   2      145.48      155.62      6.95 o 
   8   4   2      260.31      287.08     14.43 o 
   9   4   2       34.06       35.48      4.25 o 
  10   4   2      115.63      112.64      9.24 o 
  11   4   2      263.64      297.62     16.55 o 
  12   4   2       21.96       23.15      7.64 o 
 -10   5   2       21.98       17.99      4.75 o 
  -9   5   2       56.72       64.42      8.72 o 
  -8   5   2       45.69       45.14     10.87 o 
  -7   5   2       77.39       78.80      6.82 o 
  -6   5   2        1.42        1.89      1.85 o 
  -5   5   2      443.72      447.20      9.99 o 
  -4   5   2      563.15      543.86     14.26 o 
  -3   5   2      372.32      368.94      6.52 o 
  -2   5   2      386.10      400.92      6.51 o 
  -1   5   2      270.83      320.17      4.66 o 
   0   5   2       38.67       30.66      1.56 o 
   1   5   2      209.35      212.83      3.37 o 
   2   5   2     1052.41     1156.72     12.80 o 
   3   5   2       31.81       35.96      1.82 o 
   4   5   2       63.85       61.99      2.91 o 
   5   5   2      212.90      221.44      5.18 o 
   6   5   2      200.71      214.87      5.82 o 
   7   5   2      255.74      251.78      7.68 o 
   8   5   2       26.35       25.11      3.30 o 
   9   5   2        6.45        3.99      3.03 o 
  10   5   2      130.49      135.81     10.84 o 
  11   5   2       18.09       14.83      5.25 o 
 -10   6   2        0.23       -2.79      3.94 o 
  -9   6   2        9.32       12.60      4.45 o 
  -8   6   2      126.02      108.34     13.81 o 
  -7   6   2       25.07       26.46      4.75 o 
  -6   6   2       68.71       55.08      5.11 o 
  -5   6   2      144.06      141.48      6.73 o 
  -4   6   2      419.30      425.85     10.58 o 
  -3   6   2      220.68      211.74      5.65 o 
  -2   6   2      109.84      106.18      6.27 o 
  -1   6   2      771.20      766.52      8.82 o 
   0   6   2        5.46        3.92      0.89 o 
   1   6   2       31.88       20.98      1.90 o 
   2   6   2      177.51      184.26      3.83 o 
   3   6   2      130.84      126.50      4.04 o 
   4   6   2        8.11        8.32      1.56 o 
   5   6   2      138.74      137.15      4.94 o 
   6   6   2      119.39      113.04      5.44 o 
   7   6   2      142.43      147.94      8.64 o 
   8   6   2        8.61        8.89      2.49 o 
   9   6   2      135.65      133.38      9.22 o 
  10   6   2       70.61       64.00      8.06 o 
  11   6   2        1.31        3.31      3.96 o 
  -9   7   2        6.10        2.54      4.67 o 
  -8   7   2       17.63       18.49      4.19 o 
  -7   7   2       85.36       77.87      6.66 o 
  -6   7   2        1.09        1.82      2.36 o 
  -5   7   2       92.40       96.64      7.29 o 
  -4   7   2        3.29        1.89      2.01 o 
  -3   7   2       39.96       42.88      8.12 o 
  -2   7   2       25.50       20.58      2.51 o 
  -1   7   2        4.82        5.69      1.37 o 
   0   7   2      190.99      198.70      4.40 o 
   1   7   2       18.57       12.92      1.51 o 
   2   7   2      175.23      164.81      3.67 o 
   3   7   2        6.81        5.03      1.35 o 
   4   7   2       38.04       40.81      2.95 o 
   5   7   2       19.69       18.25      2.83 o 
   6   7   2      108.77      108.55      5.57 o 
   7   7   2      186.73      205.66      7.77 o 
   8   7   2      526.20      549.38     21.79 o 
   9   7   2       59.77       58.15      7.21 o 
  10   7   2        2.91       -0.04      3.83 o 
  11   7   2       37.05       21.83      6.30 o 
  -9   8   2       12.80        6.71      5.42 o 
  -8   8   2       49.44       42.38      6.12 o 
  -7   8   2        3.76        0.46      2.50 o 
  -6   8   2       86.24       73.86      7.22 o 
  -5   8   2       22.21       19.16      3.99 o 
  -4   8   2      131.06      123.24      8.12 o 
  -3   8   2        1.09       -0.32      1.67 o 
  -2   8   2      378.40      330.39      9.47 o 
  -1   8   2        0.02        1.28      1.58 o 
   0   8   2       68.74       74.20      3.86 o 
   1   8   2      476.90      479.49      8.31 o 
   2   8   2        1.09       -0.54      1.46 o 
   3   8   2      296.59      297.52      7.28 o 
   4   8   2      672.05      670.88     13.07 o 
   5   8   2      743.22      757.03     14.72 o 
   6   8   2       20.43       17.85      3.14 o 
   7   8   2       12.62        5.16      2.66 o 
   8   8   2       25.77       33.15      5.30 o 
   9   8   2      130.25      150.96     11.52 o 
  10   8   2      398.25      414.04     17.41 o 
  -8   9   2       14.79        2.59      9.02 o 
  -7   9   2        1.09        7.24      3.08 o 
  -6   9   2       12.12       12.07      3.19 o 
  -5   9   2        4.17        3.45      2.84 o 
  -4   9   2        2.26        0.63      2.24 o 
  -3   9   2       89.67       80.41      6.40 o 
  -2   9   2       81.85       79.39      5.86 o 
  -1   9   2        2.40        2.19      1.54 o 
   0   9   2        0.73       -0.40      1.33 o 
   1   9   2        2.39       -0.78      1.59 o 
   2   9   2        8.46        7.96      2.08 o 
   3   9   2       10.63        9.04      2.16 o 
   4   9   2       56.67       57.69      4.25 o 
   5   9   2        6.25        8.01      2.61 o 
   6   9   2      145.88      132.80      7.17 o 
   7   9   2      153.06      167.33     10.87 o 
   8   9   2       17.17       13.39      5.82 o 
   9   9   2        0.21       -3.91      4.46 o 
  10   9   2        0.40        0.63      5.01 o 
  -7  10   2       70.99       76.44     12.48 o 
  -6  10   2       77.36       61.79      6.06 o 
  -5  10   2       70.01       76.93      7.02 o 
  -4  10   2        2.27        2.52      2.83 o 
  -3  10   2        1.25       -2.00      2.00 o 
  -2  10   2       21.67       26.92      4.15 o 
  -1  10   2        5.38        6.98      2.32 o 
   0  10   2       12.95        8.83      2.59 o 
   1  10   2       43.03       41.27      4.05 o 
   2  10   2      100.89      100.64      7.30 o 
   3  10   2        8.55        8.53      2.27 o 
   4  10   2        0.10       -0.36      1.87 o 
   5  10   2       19.26       14.17      3.04 o 
   6  10   2       98.69       84.92      6.85 o 
   7  10   2        9.73        5.66      3.66 o 
   8  10   2       96.18       93.39      9.16 o 
   9  10   2        7.49        4.70      4.28 o 
  -6  11   2        6.50        5.55      6.39 o 
  -5  11   2      164.82      183.20     22.93 o 
  -4  11   2       77.86       91.91      7.69 o 
  -3  11   2       65.84       58.54      5.32 o 
  -2  11   2        1.95       -0.03      2.45 o 
  -1  11   2        0.01       -1.90      1.90 o 
   0  11   2        8.12        5.54      2.53 o 
   1  11   2      201.73      213.96      9.24 o 
   2  11   2       28.49       21.62      3.54 o 
   3  11   2        0.72       -0.50      2.14 o 
   4  11   2       10.83        8.53      2.63 o 
   5  11   2       44.12       34.59      4.85 o 
   6  11   2        3.27       -1.05      3.38 o 
   7  11   2        5.52       -1.09      5.74 o 
   8  11   2        2.00       -2.40      3.79 o 
  -4  12   2       28.09       32.60     10.65 o 
  -3  12   2      266.66      330.52     16.32 o 
  -2  12   2      165.34      196.92     11.94 o 
  -1  12   2        2.76        2.78      3.06 o 
   0  12   2        1.95        2.53      2.81 o 
   1  12   2        2.83        2.59      2.94 o 
   2  12   2       61.46       67.10      9.00 o 
   3  12   2       43.11       45.40      5.04 o 
   4  12   2        0.18        0.43      2.85 o 
   5  12   2       14.86       15.11      5.96 o 
   6  12   2       36.29       28.99      5.67 o 
  -2  13   2        0.02        3.48      7.17 o 
  -1  13   2        2.81       -1.74      5.43 o 
   0  13   2       18.10       20.46      5.99 o 
   1  13   2        8.88        7.21      4.12 o 
   2  13   2       22.72       23.62      4.69 o 
   3  13   2       10.27        7.36      3.61 o 
   4  13   2        0.58        3.38      4.09 o 
  -5 -11   3       27.97       32.25      5.74 o 
  -4 -11   3       15.75       10.14      3.98 o 
  -3 -11   3        5.69        7.55      4.21 o 
  -2 -11   3       48.12       48.74      5.54 o 
  -1 -11   3       20.34       20.38      4.20 o 
   0 -11   3        0.88        0.41      3.33 o 
   1 -11   3       36.58       27.86      6.62 o 
   2 -11   3       17.84       15.58      4.51 o 
   3 -11   3        3.50        6.58      3.90 o 
  -7 -10   3       10.69        9.94      4.25 o 
  -6 -10   3      226.42      236.03     17.41 o 
  -5 -10   3      196.70      168.73     10.36 o 
  -4 -10   3        6.56        1.85      3.11 o 
  -3 -10   3       23.80       23.32      4.18 o 
  -2 -10   3      131.05      139.69      9.75 o 
  -1 -10   3       74.67       77.35     10.85 o 
   0 -10   3       22.96       22.34      4.16 o 
   1 -10   3        2.06        2.35      3.01 o 
   2 -10   3        7.27        1.65      3.22 o 
   3 -10   3        0.18        0.38      3.04 o 
   4 -10   3        3.62        1.51      4.33 o 
   5 -10   3       33.91       27.72      5.46 o 
  -8  -9   3       55.99       56.95     10.32 o 
  -7  -9   3       21.39       13.52      4.29 o 
  -6  -9   3        0.15        4.27      3.00 o 
  -5  -9   3       87.10       89.93      7.23 o 
  -4  -9   3      296.38      314.67     17.61 o 
  -3  -9   3      170.41      177.23      9.86 o 
  -2  -9   3       59.52       54.54      6.71 o 
  -1  -9   3       16.57       10.96      2.68 o 
   0  -9   3       83.85       77.83      5.31 o 
   1  -9   3       83.36       84.19      7.82 o 
   2  -9   3        2.92       -1.01      2.44 o 
   3  -9   3        1.27       -0.49      2.38 o 
   4  -9   3       29.57       33.28      4.83 o 
   5  -9   3       32.33       27.23      5.13 o 
   6  -9   3       85.71       86.53      9.09 o 
  -9  -8   3        2.85        4.49      3.70 o 
  -8  -8   3       38.13       41.73      5.93 o 
  -7  -8   3        0.74       -2.33      2.33 o 
  -6  -8   3      177.35      170.56     10.28 o 
  -5  -8   3       19.60       21.93      3.53 o 
  -4  -8   3      119.32      114.58      6.69 o 
  -3  -8   3       91.17       95.04      5.48 o 
  -2  -8   3      438.32      456.32     10.34 o 
  -1  -8   3      107.11      110.17      5.77 o 
   0  -8   3       27.86       20.42      3.16 o 
   1  -8   3      289.22      287.54      8.18 o 
   2  -8   3       19.13        7.69      2.62 o 
   3  -8   3       14.45       16.58      3.14 o 
   4  -8   3       20.77       20.49      3.77 o 
   5  -8   3       32.41       44.95      7.22 o 
   6  -8   3        7.16        8.85      3.51 o 
   7  -8   3       12.89        7.10      8.02 o 
 -10  -7   3        3.32        4.41      4.11 o 
  -9  -7   3        0.39        1.08      3.46 o 
  -8  -7   3        1.08        0.79      2.79 o 
  -7  -7   3       68.02       70.73      5.81 o 
  -6  -7   3      234.18      237.18     17.98 o 
  -5  -7   3       66.60       68.15      4.78 o 
  -4  -7   3       52.65       64.58      4.19 o 
  -3  -7   3        0.26        2.09      1.65 o 
  -2  -7   3      124.08      116.21      5.21 o 
  -1  -7   3       55.72       60.41      4.14 o 
   0  -7   3       72.72       81.39      4.39 o 
   1  -7   3       53.89       54.00      3.57 o 
   2  -7   3        0.21        0.51      1.54 o 
   3  -7   3       39.77       38.09      3.78 o 
   4  -7   3       25.69       22.26      3.26 o 
   5  -7   3        0.26        0.43      2.38 o 
   6  -7   3       46.88       56.58      5.86 o 
   7  -7   3       59.69       65.16      6.77 o 
   8  -7   3       38.58       32.08      6.44 o 
 -10  -6   3       28.41       14.89      8.22 o 
  -9  -6   3       27.87       28.66     10.69 o 
  -8  -6   3        1.09        1.82      2.49 o 
  -7  -6   3       19.04       17.28      3.45 o 
  -6  -6   3        3.39        1.10      1.87 o 
  -5  -6   3      185.04      186.93      6.68 o 
  -4  -6   3       40.62       39.60      3.20 o 
  -3  -6   3       81.15       87.69      4.34 o 
  -2  -6   3        7.33        2.99      1.49 o 
  -1  -6   3       41.48       36.48      2.76 o 
   0  -6   3      382.65      402.98      7.22 o 
   1  -6   3      144.75      143.55      4.93 o 
   2  -6   3      100.77      106.96      7.21 o 
   3  -6   3      282.01      252.79      6.90 o 
   4  -6   3      428.95      433.24      9.54 o 
   5  -6   3       60.36       64.66      5.04 o 
   6  -6   3       42.53       43.73      5.08 o 
   7  -6   3        1.96        3.48      2.76 o 
   8  -6   3       17.99       24.97      5.81 o 
   9  -6   3      227.02      262.93     16.12 o 
 -11  -5   3       22.37        9.63      5.74 o 
 -10  -5   3      107.25      126.34     17.60 o 
  -9  -5   3        2.47       -2.23      2.65 o 
  -8  -5   3        8.42        4.19      3.14 o 
  -7  -5   3        2.19        1.75      1.85 o 
  -6  -5   3      189.67      192.22     10.68 o 
  -5  -5   3        0.06        0.10      1.46 o 
  -4  -5   3      201.94      191.17      5.88 o 
  -3  -5   3      542.06      525.43      8.97 o 
  -2  -5   3      209.98      218.85      5.47 o 
  -1  -5   3        4.38        6.66      1.45 o 
   0  -5   3       29.56       28.67      2.38 o 
   1  -5   3       23.57       26.36      2.10 o 
   2  -5   3      148.34      140.41      6.09 o 
   3  -5   3      337.77      301.12      6.52 o 
   4  -5   3        4.70        4.42      1.65 o 
   5  -5   3      191.89      212.41     10.53 o 
   6  -5   3      250.04      240.90      9.04 o 
   7  -5   3       39.95       26.37      4.45 o 
   8  -5   3       30.64       31.51     11.94 o 
   9  -5   3       25.66       30.10      6.25 o 
  10  -5   3       27.78       23.83      6.52 o 
 -11  -4   3        1.28       -4.16      8.37 o 
 -10  -4   3       74.81       66.65      7.82 o 
  -9  -4   3        0.97       -2.24      3.16 o 
  -8  -4   3        0.87        0.15      2.14 o 
  -7  -4   3       23.45       24.98      3.84 o 
  -6  -4   3      308.28      303.17      7.65 o 
  -5  -4   3      228.89      218.21      7.01 o 
  -4  -4   3       49.92       50.92      2.89 o 
  -3  -4   3        0.35        0.61      1.04 o 
  -2  -4   3      112.06      107.21      3.35 o 
  -1  -4   3       48.13       45.04      2.35 o 
   0  -4   3      278.45      282.22      5.07 o 
   1  -4   3      145.22      151.38      3.51 o 
   2  -4   3       11.07        5.76      1.43 o 
   3  -4   3       28.79       25.68      2.66 o 
   4  -4   3       12.64       14.48      2.35 o 
   5  -4   3       80.06       79.17      4.83 o 
   6  -4   3        1.97        3.35      1.80 o 
   7  -4   3      307.37      305.23     10.19 o 
   8  -4   3       27.47       29.44      5.11 o 
   9  -4   3       56.40       58.85      7.83 o 
  10  -4   3        1.05       -2.28      3.84 o 
 -11  -3   3       32.30       16.14      6.51 o 
 -10  -3   3       13.55        9.16      3.65 o 
  -9  -3   3      159.32      149.30      8.28 o 
  -8  -3   3       16.71       20.07      3.02 o 
  -7  -3   3       24.48       19.94      2.39 o 
  -6  -3   3        0.45        1.11      1.56 o 
  -5  -3   3      173.21      167.23      5.60 o 
  -4  -3   3     1197.17     1185.76     12.89 o 
  -3  -3   3       77.24       73.70      2.65 o 
  -2  -3   3      132.53      143.17      3.13 o 
  -1  -3   3       81.28      106.89      2.69 o 
   0  -3   3     1820.14     1880.09     18.20 o 
   1  -3   3      494.41      570.14      7.37 o 
   2  -3   3      120.38      107.81      3.92 o 
   3  -3   3        0.12        1.41      1.14 o 
   4  -3   3      395.72      395.39      8.36 o 
   5  -3   3       97.82       95.13      4.44 o 
   6  -3   3        8.24        3.69      1.98 o 
   7  -3   3        9.82        7.43      4.43 o 
   8  -3   3        6.03        9.72      2.83 o 
   9  -3   3       66.42       70.69      7.92 o 
  10  -3   3       21.79       18.06      5.28 o 
  11  -3   3        2.57       -4.30      4.30 o 
 -11  -2   3        4.79       -1.42      4.67 o 
 -10  -2   3       16.92       10.15      3.32 o 
  -9  -2   3       56.90       71.76      5.74 o 
  -8  -2   3       60.04       57.05      4.45 o 
  -7  -2   3      296.64      297.02      7.67 o 
  -6  -2   3      353.27      347.83      6.91 o 
  -5  -2   3      122.12      131.04      3.72 o 
  -4  -2   3     2875.74     2996.03     25.34 o 
  -3  -2   3     3296.65     3383.77     26.13 o 
  -2  -2   3      491.43      476.26      5.42 o 
  -1  -2   3      941.06      931.64      9.03 o 
   0  -2   3      520.52      555.67      6.35 o 
   1  -2   3      305.67      292.65      4.23 o 
   2  -2   3      165.01      165.57      3.74 o 
   3  -2   3      110.97      111.50      3.01 o 
   4  -2   3       10.82        6.78      1.37 o 
   5  -2   3      592.41      556.45     10.23 o 
   6  -2   3        4.30        2.53      1.86 o 
   7  -2   3       31.73       27.40      3.52 o 
   8  -2   3        1.47        1.27      2.16 o 
   9  -2   3        5.99        2.13      3.08 o 
  10  -2   3       62.24       62.31      8.36 o 
  11  -2   3       12.59       12.26      5.56 o 
 -11  -1   3        7.97        5.36      4.51 o 
 -10  -1   3       67.67       68.74      6.61 o 
  -9  -1   3       74.91       78.28      6.19 o 
  -8  -1   3       18.12       12.61      2.64 o 
  -7  -1   3       81.61       87.83      6.42 o 
  -6  -1   3      128.59      125.87      8.37 o 
  -5  -1   3      201.80      187.75      3.79 o 
  -4  -1   3     5673.62     5966.52     46.33 o 
  -3  -1   3      182.34      210.04      3.89 o 
  -2  -1   3     1655.93     1629.51     13.51 o 
  -1  -1   3      348.55      332.85      3.55 o 
   0  -1   3     3612.32     3592.70     30.27 o 
   1  -1   3      238.13      266.08      3.73 o 
   2  -1   3       54.91       63.18      1.97 o 
   3  -1   3      148.56      167.34      3.80 o 
   4  -1   3      246.21      232.26      4.56 o 
   5  -1   3       14.41       19.02      2.92 o 
   6  -1   3      351.69      331.52      8.27 o 
   7  -1   3       13.34       20.14      3.07 o 
   8  -1   3       41.77       43.41      4.50 o 
   9  -1   3      172.11      182.21     10.52 o 
  10  -1   3        0.06        0.26      3.35 o 
  11  -1   3        4.35        1.95      3.94 o 
 -11   0   3      100.75       94.80     14.05 o 
 -10   0   3        6.26        7.48      4.45 o 
  -9   0   3       11.01        4.08      2.64 o 
  -8   0   3       16.55       12.34      2.80 o 
  -7   0   3      165.89      152.35      6.04 o 
  -6   0   3       63.27       63.02      4.42 o 
  -5   0   3      136.57      126.65      3.81 o 
  -4   0   3      198.90      181.05      3.62 o 
  -3   0   3       18.61       14.30      1.08 o 
  -2   0   3        0.97        0.28      0.36 o 
  -1   0   3      284.58      240.76      3.31 o 
   0   0   3      325.25      277.19      3.12 o 
   1   0   3      616.18      571.72      5.45 o 
   2   0   3        3.82        2.13      0.58 o 
   3   0   3     1503.32     1643.33     15.83 o 
   4   0   3      899.87      935.94     10.80 o 
   5   0   3      308.27      285.49      5.82 o 
   6   0   3      123.95      125.94      5.61 o 
   7   0   3      169.83      168.15     10.36 o 
   8   0   3       61.99       70.09      5.44 o 
   9   0   3        9.86        7.53      3.64 o 
  10   0   3       70.92       79.17      8.45 o 
  11   0   3        1.26       -1.17      4.21 o 
 -11   1   3        2.46        8.61      5.20 o 
 -10   1   3        9.44        6.90      3.32 o 
  -9   1   3        4.48        2.92      2.38 o 
  -8   1   3       20.87       21.41      3.88 o 
  -7   1   3        5.65        8.53      2.09 o 
  -6   1   3       76.15       73.47      3.04 o 
  -5   1   3        4.00        1.71      1.29 o 
  -4   1   3       21.60       20.28      1.54 o 
  -3   1   3      316.55      299.33      3.92 o 
  -2   1   3      667.08      635.07      5.99 o 
  -1   1   3      207.70      201.30      2.32 o 
   0   1   3      201.38      194.34      4.65 o 
   1   1   3       13.00        6.64      0.70 o 
   2   1   3     1091.57     1064.82     12.04 o 
   3   1   3       26.56       24.21      1.61 o 
   4   1   3      290.04      284.69      5.86 o 
   5   1   3      548.25      560.57      7.73 o 
   6   1   3     1330.71     1322.63     18.43 o 
   7   1   3        2.58        0.90      1.89 o 
   8   1   3      220.86      220.58      8.97 o 
   9   1   3       24.15       19.34      3.87 o 
  10   1   3      170.28      189.87     12.71 o 
  11   1   3       26.59       23.31      5.88 o 
  12   1   3       25.86       35.93      7.62 o 
 -11   2   3       21.43       20.11      6.08 o 
 -10   2   3      144.25      156.63      9.99 o 
  -9   2   3       49.90       44.30      4.76 o 
  -8   2   3       62.79       61.04      4.95 o 
  -7   2   3        0.62        0.75      1.72 o 
  -6   2   3        5.08        3.12      1.57 o 
  -5   2   3      947.92      942.16     11.87 o 
  -4   2   3      335.68      341.50      5.11 o 
  -3   2   3        4.08        7.76      1.03 o 
  -2   2   3        3.45        5.34      0.55 o 
  -1   2   3      202.98      201.74      2.84 o 
   0   2   3      528.08      561.46      5.80 o 
   1   2   3      357.90      350.30      4.30 o 
   2   2   3     1370.77     1426.89     15.33 o 
   3   2   3      285.32      254.99      4.86 o 
   4   2   3      652.44      652.94      9.38 o 
   5   2   3        0.09       -0.52      0.94 o 
   6   2   3      572.99      560.53      8.96 o 
   7   2   3      397.95      403.83      9.11 o 
   8   2   3      578.57      588.81     13.40 o 
   9   2   3      208.10      223.67     13.04 o 
  10   2   3       30.83       23.70      5.17 o 
  11   2   3        9.57       17.58      5.47 o 
  12   2   3       20.22       23.35      6.66 o 
 -11   3   3       86.48       59.13      8.42 o 
 -10   3   3       42.62       38.40      6.87 o 
  -9   3   3       73.74       80.73      6.83 o 
  -8   3   3      141.41      161.31     10.49 o 
  -7   3   3        1.40       -1.57      2.36 o 
  -6   3   3        6.48        8.76      1.96 o 
  -5   3   3       15.80       16.48      1.87 o 
  -4   3   3       31.06       24.40      1.71 o 
  -3   3   3      371.17      355.59      4.88 o 
  -2   3   3      271.62      278.81      3.66 o 
  -1   3   3        2.14        2.90      0.53 o 
   0   3   3        4.70        2.39      0.50 o 
   1   3   3       93.94       84.32      1.69 o 
   2   3   3      574.72      581.80      5.95 o 
   3   3   3       93.08      101.68      2.74 o 
   4   3   3      195.45      176.94      3.88 o 
   5   3   3      282.42      308.94      7.04 o 
   6   3   3      182.24      183.37      6.20 o 
   7   3   3      225.93      231.54      7.74 o 
   8   3   3      155.99      156.08      7.04 o 
   9   3   3        0.03       -1.10      2.24 o 
  10   3   3      154.09      163.29     21.14 o 
  11   3   3       14.20        7.96      4.68 o 
  12   3   3        1.14        1.97      5.08 o 
 -11   4   3        1.12       -1.46      4.53 o 
 -10   4   3       22.58       19.89      5.71 o 
  -9   4   3       51.03       56.56      6.13 o 
  -8   4   3      184.74      218.73     11.24 o 
  -7   4   3      179.65      184.55      9.21 o 
  -6   4   3        0.02       -0.74      1.75 o 
  -5   4   3      270.29      263.04      7.17 o 
  -4   4   3      892.03      889.95     11.99 o 
  -3   4   3      952.27      985.00     11.16 o 
  -2   4   3      298.02      273.55      5.07 o 
  -1   4   3     1320.04     1388.96     14.47 o 
   0   4   3      532.17      574.31      5.79 o 
   1   4   3       45.82       46.37      1.59 o 
   2   4   3       43.20       54.52      1.79 o 
   3   4   3      605.27      691.74      7.59 o 
   4   4   3       10.65       13.19      1.43 o 
   5   4   3       48.08       46.67      2.82 o 
   6   4   3      347.82      334.20      7.55 o 
   7   4   3        9.09        5.41      1.97 o 
   8   4   3        1.85        4.34      2.04 o 
   9   4   3      171.16      172.26      9.49 o 
  10   4   3       30.33       40.39      9.43 o 
  11   4   3        0.69        1.24      3.81 o 
 -10   5   3        0.06       -1.35      4.26 o 
  -9   5   3      142.93      152.65     12.02 o 
  -8   5   3        0.19        3.88      2.78 o 
  -7   5   3      367.04      390.55     17.22 o 
  -6   5   3      153.30      158.15      7.96 o 
  -5   5   3      888.51      893.59     21.59 o 
  -4   5   3      227.49      223.27      7.43 o 
  -3   5   3       12.56       12.91      1.77 o 
  -2   5   3       89.11       79.32      2.75 o 
  -1   5   3      667.60      692.50      8.70 o 
   0   5   3      697.68      748.99      8.09 o 
   1   5   3        7.73        7.77      1.00 o 
   2   5   3      160.99      187.66      2.98 o 
   3   5   3      178.57      187.62      3.33 o 
   4   5   3      203.46      203.63      4.04 o 
   5   5   3        0.28        1.59      1.18 o 
   6   5   3       88.28       98.03      5.51 o 
   7   5   3        5.21        4.57      1.91 o 
   8   5   3       16.53       16.15      2.75 o 
   9   5   3      103.44      108.68      7.80 o 
  10   5   3       48.32       55.10      9.40 o 
  11   5   3       16.97       15.89      5.20 o 
 -10   6   3       23.77       20.04      6.19 o 
  -9   6   3        3.77        3.55      4.15 o 
  -8   6   3       30.45       36.46      5.19 o 
  -7   6   3       37.41       32.54      4.55 o 
  -6   6   3       69.99       66.68      4.98 o 
  -5   6   3       16.37       17.85      2.64 o 
  -4   6   3      759.91      722.63     13.49 o 
  -3   6   3      570.19      578.05     10.95 o 
  -2   6   3       19.97       17.47      1.69 o 
  -1   6   3       46.74       33.35      1.99 o 
   0   6   3      281.89      291.28      4.72 o 
   1   6   3      973.32      967.85      9.52 o 
   2   6   3        4.12        5.21      0.92 o 
   3   6   3      230.51      232.91      4.03 o 
   4   6   3       32.48       31.65      2.16 o 
   5   6   3      397.96      383.63      7.51 o 
   6   6   3       34.63       36.32      3.16 o 
   7   6   3       46.92       44.35      4.23 o 
   8   6   3        3.98        1.94      2.27 o 
   9   6   3       39.05       43.64      4.99 o 
  10   6   3       43.12       34.35      6.13 o 
  11   6   3        0.31       -3.66      3.66 o 
  -9   7   3        1.36       -0.54      4.04 o 
  -8   7   3       30.00       21.42      5.66 o 
  -7   7   3       43.70       38.58      5.55 o 
  -6   7   3       19.03       18.85      3.31 o 
  -5   7   3      160.18      162.18     10.96 o 
  -4   7   3       17.66       13.90      2.78 o 
  -3   7   3       51.39       48.72      4.19 o 
  -2   7   3      473.35      475.41      9.00 o 
  -1   7   3       54.11       67.86      3.50 o 
   0   7   3       99.43       89.75      3.66 o 
   1   7   3       30.80       34.65      1.94 o 
   2   7   3        6.48        6.49      1.16 o 
   3   7   3       15.55       23.39      2.73 o 
   4   7   3       11.52       14.82      2.37 o 
   5   7   3      208.66      207.26      6.35 o 
   6   7   3      477.93      486.45     10.07 o 
   7   7   3       90.73       96.13      6.74 o 
   8   7   3       67.88       68.34      5.53 o 
   9   7   3       20.48       28.89      6.66 o 
  10   7   3        7.96        6.31      4.49 o 
  11   7   3       22.17       20.58      5.97 o 
  -9   8   3       41.89       28.81      7.55 o 
  -8   8   3        0.40       -3.57      3.57 o 
  -7   8   3        8.52        9.61      3.62 o 
  -6   8   3       28.91       37.17      6.54 o 
  -5   8   3       22.31       32.26      4.27 o 
  -4   8   3        0.86       -0.34      2.18 o 
  -3   8   3       31.65       35.79      3.86 o 
  -2   8   3       49.51       53.25      4.41 o 
  -1   8   3      101.28      102.77      5.71 o 
   0   8   3       31.02       36.30      2.58 o 
   1   8   3      128.36      123.42      4.81 o 
   2   8   3     1683.95     1634.11     21.14 o 
   3   8   3      484.66      473.79      8.57 o 
   4   8   3       43.72       48.32      3.50 o 
   5   8   3        3.06        3.35      2.09 o 
   6   8   3      207.82      212.19      8.09 o 
   7   8   3      206.24      217.32     13.27 o 
   8   8   3      567.21      585.95     15.79 o 
   9   8   3        0.34        2.39      3.85 o 
  10   8   3        6.07        6.82      4.59 o 
  -8   9   3       66.97       65.39      8.92 o 
  -7   9   3       16.04       17.76      4.71 o 
  -6   9   3       34.24       35.77      8.06 o 
  -5   9   3        0.58       -1.26      2.52 o 
  -4   9   3       59.19       45.54      5.39 o 
  -3   9   3      130.80      147.35      7.92 o 
  -2   9   3        0.00       -0.13      1.88 o 
  -1   9   3        5.19        7.03      2.03 o 
   0   9   3        0.09        0.29      1.47 o 
   1   9   3      267.82      278.43      7.97 o 
   2   9   3       26.56       24.51      2.98 o 
   3   9   3       33.42       32.18      3.40 o 
   4   9   3      185.70      184.63      6.78 o 
   5   9   3      669.25      675.53     13.66 o 
   6   9   3       39.41       37.95      5.57 o 
   7   9   3        1.18        0.48      5.08 o 
   8   9   3       27.07       18.60      5.94 o 
   9   9   3       25.56       26.11      6.84 o 
  10   9   3       17.16       13.64      6.41 o 
  -7  10   3       11.24        4.47      4.85 o 
  -6  10   3       35.22       26.69      5.32 o 
  -5  10   3       10.84        7.77      4.32 o 
  -4  10   3        9.64        6.38      3.76 o 
  -3  10   3       15.08       14.04      3.10 o 
  -2  10   3       13.63       14.79      2.88 o 
  -1  10   3        8.00        7.52      2.33 o 
   0  10   3       12.72        6.59      2.27 o 
   1  10   3       19.99       18.97      3.81 o 
   2  10   3       89.78       93.12      6.36 o 
   3  10   3       21.31       19.12      3.32 o 
   4  10   3       14.31       10.84      2.48 o 
   5  10   3       23.01       24.10      3.30 o 
   6  10   3      197.52      188.92     14.99 o 
   7  10   3       49.21       40.88      6.07 o 
   8  10   3        0.03       -2.59      3.44 o 
   9  10   3        6.45       -1.98      5.76 o 
  -6  11   3       21.70       22.13      6.20 o 
  -5  11   3       12.64        5.59      9.45 o 
  -4  11   3        0.02       -3.29      3.29 o 
  -3  11   3       50.72       52.50      5.94 o 
  -2  11   3       45.51       42.85      4.43 o 
  -1  11   3       72.31       78.64      9.51 o 
   0  11   3        3.20        2.67      2.21 o 
   1  11   3        4.57        1.11      2.17 o 
   2  11   3      165.65      164.11      8.07 o 
   3  11   3        7.84        9.59      2.63 o 
   4  11   3       37.89       35.61      3.90 o 
   5  11   3      120.55      105.72      6.98 o 
   6  11   3        0.13       -0.69      3.37 o 
   7  11   3       33.99       29.25      5.80 o 
   8  11   3        3.78        2.19      4.00 o 
  -4  12   3      140.28      197.56     21.95 o 
  -3  12   3       25.52       24.36      6.60 o 
  -2  12   3       11.29       11.87      4.32 o 
  -1  12   3        5.91        8.67      3.72 o 
   0  12   3       65.35       68.61      5.73 o 
   1  12   3      210.52      235.62      9.75 o 
   2  12   3       21.70       20.00      3.66 o 
   3  12   3       10.76       13.66      4.67 o 
   4  12   3       30.64       28.66      4.37 o 
   5  12   3       37.59       31.77      5.68 o 
   6  12   3       39.63       30.05      6.95 o 
   7  12   3        2.23       -1.23      3.67 o 
  -2  13   3       90.08       71.50     14.34 o 
  -1  13   3       21.88       25.43      8.69 o 
   0  13   3        0.36       -2.61      4.35 o 
   1  13   3       35.71       47.61      8.22 o 
   2  13   3       38.88       28.57      6.83 o 
   3  13   3        3.99        4.05      5.38 o 
   4  13   3        6.55        1.66      5.65 o 
  -3 -11   4       22.26       15.06      4.56 o 
  -2 -11   4       21.53       23.06      5.01 o 
  -1 -11   4        0.48       -2.28      2.96 o 
   0 -11   4       28.54       26.46      5.31 o 
   1 -11   4       23.15       11.80      4.47 o 
  -6 -10   4        6.89        6.49      4.42 o 
  -5 -10   4       62.89       47.23      7.37 o 
  -4 -10   4       43.08       35.91      5.29 o 
  -3 -10   4        5.66        7.42      3.27 o 
  -2 -10   4       53.00       49.79      5.93 o 
  -1 -10   4        3.54       -0.11      2.82 o 
   0 -10   4       39.06       33.52      5.04 o 
   1 -10   4        2.90        4.77      3.36 o 
   2 -10   4       24.39       25.65      4.90 o 
   3 -10   4        9.35        5.29      3.72 o 
   4 -10   4       35.53       41.71      7.23 o 
  -7  -9   4        3.19        2.92      4.25 o 
  -6  -9   4      308.94      331.71     16.67 o 
  -5  -9   4       65.34       61.06      6.34 o 
  -4  -9   4       16.91       15.47      3.55 o 
  -3  -9   4        0.60        0.32      2.36 o 
  -2  -9   4       84.78       88.23      5.83 o 
  -1  -9   4       23.83       27.48      4.49 o 
   0  -9   4       54.69       59.80      5.17 o 
   1  -9   4       33.05       24.36      3.77 o 
   2  -9   4        2.06        0.46      2.76 o 
   3  -9   4        7.93        7.15      3.44 o 
   4  -9   4        0.01        0.64      3.09 o 
   5  -9   4        4.19        6.71      4.26 o 
   6  -9   4        1.30        2.68      4.75 o 
  -8  -8   4       24.66       21.66      5.80 o 
  -7  -8   4       12.04        5.86      3.19 o 
  -6  -8   4        9.96       10.37      3.15 o 
  -5  -8   4      214.18      225.30     12.53 o 
  -4  -8   4      165.73      178.33      9.18 o 
  -3  -8   4       89.29       93.94      6.17 o 
  -2  -8   4       65.42       64.30      5.11 o 
  -1  -8   4      137.78      141.87      6.76 o 
   0  -8   4      112.54      106.28      6.29 o 
   1  -8   4       43.69       42.80      4.35 o 
   2  -8   4        5.15        2.84      2.46 o 
   3  -8   4       36.33       33.46      4.09 o 
   4  -8   4       24.85       20.43      3.99 o 
   5  -8   4       75.91       65.98      6.35 o 
   6  -8   4        1.45        0.53      3.87 o 
   7  -8   4        1.62        1.18      4.54 o 
  -9  -7   4        0.00       -1.81      4.52 o 
  -8  -7   4      126.16      124.00      7.99 o 
  -7  -7   4        8.31        9.42      3.14 o 
  -6  -7   4      337.75      362.51     10.69 o 
  -5  -7   4        0.01       -0.71      1.96 o 
  -4  -7   4       36.22       45.98      5.82 o 
  -3  -7   4       56.36       58.90      4.33 o 
  -2  -7   4      239.01      257.49      9.64 o 
  -1  -7   4      116.17      126.83      5.53 o 
   0  -7   4       41.21       44.89      3.48 o 
   1  -7   4        0.22        0.70      1.59 o 
   2  -7   4       22.70       27.82      3.09 o 
   3  -7   4       81.86       84.11      5.62 o 
   4  -7   4        0.07       -0.73      1.75 o 
   5  -7   4       46.82       46.89      5.57 o 
   6  -7   4       60.64       62.00      7.54 o 
   7  -7   4       16.19       13.25      4.88 o 
   8  -7   4        2.63       -1.62      4.20 o 
 -10  -6   4       19.84       31.07      7.78 o 
  -9  -6   4        3.84        3.91      3.54 o 
  -8  -6   4        0.00       -0.81      2.56 o 
  -7  -6   4       11.88       11.56      3.02 o 
  -6  -6   4       30.10       26.11      4.14 o 
  -5  -6   4        0.53        3.05      1.99 o 
  -4  -6   4        9.77       15.11      2.52 o 
  -3  -6   4       55.41       60.31      3.83 o 
  -2  -6   4        5.95        6.61      1.71 o 
  -1  -6   4       90.66       92.31      4.39 o 
   0  -6   4        0.14       -1.03      1.27 o 
   1  -6   4      487.39      476.59      8.91 o 
   2  -6   4      192.68      189.72      6.76 o 
   3  -6   4        3.69        2.97      1.76 o 
   4  -6   4       66.49       67.23      4.54 o 
   5  -6   4        1.58        5.88      2.50 o 
   6  -6   4       38.68       41.73      6.06 o 
   7  -6   4      384.69      422.20     17.19 o 
   8  -6   4       81.23       92.51      9.54 o 
   9  -6   4       61.16       53.37      8.01 o 
 -10  -5   4        6.29       12.25      5.94 o 
  -9  -5   4       72.89       61.92     14.84 o 
  -8  -5   4       45.14       60.31      7.40 o 
  -7  -5   4        6.70        4.77      2.21 o 
  -6  -5   4        9.18        5.20      2.14 o 
  -5  -5   4      165.55      172.12      8.28 o 
  -4  -5   4      203.14      206.48      6.28 o 
  -3  -5   4       30.32       35.72      2.82 o 
  -2  -5   4       38.19       41.83      2.93 o 
  -1  -5   4      204.54      214.77      5.40 o 
   0  -5   4      484.33      507.67      9.28 o 
   1  -5   4        2.99        1.78      1.34 o 
   2  -5   4       91.10      106.29      4.89 o 
   3  -5   4       64.03       50.43      3.53 o 
   4  -5   4      827.79      823.11     13.65 o 
   5  -5   4       98.51       97.49      5.92 o 
   6  -5   4      118.06      129.50      7.16 o 
   7  -5   4        8.55       11.55      4.31 o 
   8  -5   4       30.16       15.73      6.33 o 
   9  -5   4      166.49      180.31     13.22 o 
 -10  -4   4        4.48        1.66      3.97 o 
  -9  -4   4       12.94       13.60      5.50 o 
  -8  -4   4       83.68       81.39      7.39 o 
  -7  -4   4      157.71      166.15      7.31 o 
  -6  -4   4       17.86       17.93      2.34 o 
  -5  -4   4       45.64       48.04      3.29 o 
  -4  -4   4       13.19        9.57      1.65 o 
  -3  -4   4       13.40       10.84      1.51 o 
  -2  -4   4       22.55       17.11      1.59 o 
  -1  -4   4      144.21      147.93      3.65 o 
   0  -4   4        6.63       15.18      1.45 o 
   1  -4   4       14.65       12.68      1.52 o 
   2  -4   4       64.60       68.71      3.92 o 
   3  -4   4        5.93        1.52      1.50 o 
   4  -4   4       85.83       90.97      5.55 o 
   5  -4   4      357.35      352.88      8.93 o 
   6  -4   4      304.97      301.93      8.46 o 
   7  -4   4      112.45      115.33      7.91 o 
   8  -4   4        7.65       11.53      4.81 o 
   9  -4   4        2.36        6.81      4.25 o 
  10  -4   4       45.24       42.41      7.84 o 
 -11  -3   4       24.13       18.30      9.35 o 
 -10  -3   4       56.76       42.18      6.77 o 
  -9  -3   4       37.55       39.51      6.25 o 
  -8  -3   4        0.84       -0.85      2.05 o 
  -7  -3   4       67.69       65.79      4.74 o 
  -6  -3   4      138.32      133.88      5.40 o 
  -5  -3   4        1.35        0.70      1.39 o 
  -4  -3   4      617.73      636.16      8.12 o 
  -3  -3   4        5.93        2.75      1.01 o 
  -2  -3   4       35.57       36.60      2.08 o 
  -1  -3   4      277.45      316.92      8.26 o 
   0  -3   4      872.84      884.31     10.88 o 
   1  -3   4      312.22      307.48      4.97 o 
   2  -3   4       14.84       17.89      1.66 o 
   3  -3   4       81.87       88.93      3.91 o 
   4  -3   4      169.30      170.13      5.65 o 
   5  -3   4      168.52      145.36      8.44 o 
   6  -3   4        1.87       -0.99      1.68 o 
   7  -3   4      127.59      136.03      8.76 o 
   8  -3   4       81.12       90.90      7.31 o 
   9  -3   4      103.09      122.57     10.50 o 
  10  -3   4        5.32        6.18      4.72 o 
 -11  -2   4       23.34       24.58      8.91 o 
 -10  -2   4       25.68       22.57      4.81 o 
  -9  -2   4      117.17      120.05      6.63 o 
  -8  -2   4       26.23       25.43      3.21 o 
  -7  -2   4       62.52       54.42      4.81 o 
  -6  -2   4     1527.80     1562.87     21.42 o 
  -5  -2   4     1218.40     1183.63     15.53 o 
  -4  -2   4      106.94       87.95      3.21 o 
  -3  -2   4       14.85       27.36      1.48 o 
  -2  -2   4      198.61      200.79      3.29 o 
  -1  -2   4        5.15        2.04      0.66 o 
   0  -2   4      961.80      972.67     10.93 o 
   1  -2   4      152.75      150.00      3.72 o 
   2  -2   4       28.51       29.54      1.66 o 
   3  -2   4      121.62      120.56      3.48 o 
   4  -2   4        1.20        1.39      1.07 o 
   5  -2   4       10.23       10.07      2.06 o 
   6  -2   4      234.11      254.99     13.32 o 
   7  -2   4        2.87        4.57      2.20 o 
   8  -2   4       10.63        5.98      2.89 o 
   9  -2   4        0.80       -1.59      3.20 o 
  10  -2   4       60.71       61.16     10.37 o 
  11  -2   4        0.22       -3.88      4.42 o 
 -11  -1   4       51.79       41.42      7.39 o 
 -10  -1   4        1.46       -0.98      3.28 o 
  -9  -1   4      114.42      109.06      6.31 o 
  -8  -1   4      168.97      187.72     11.17 o 
  -7  -1   4      239.99      254.69      7.42 o 
  -6  -1   4     1091.48     1111.70     17.66 o 
  -5  -1   4      131.90      138.26      6.30 o 
  -4  -1   4      654.55      673.03      8.26 o 
  -3  -1   4     1216.21     1243.85     12.23 o 
  -2  -1   4      535.97      537.52      5.66 o 
  -1  -1   4      143.38      141.78      2.59 o 
   0  -1   4      158.33      165.76      2.71 o 
   1  -1   4        0.51        2.95      0.73 o 
   2  -1   4       36.81       34.04      1.93 o 
   3  -1   4      148.56      159.37      3.22 o 
   4  -1   4       47.50       57.89      4.80 o 
   5  -1   4        0.87        1.72      1.16 o 
   6  -1   4      199.66      196.52      7.29 o 
   7  -1   4      116.83      111.18      9.09 o 
   8  -1   4      257.56      252.92     10.21 o 
   9  -1   4        3.74        1.73      2.74 o 
  10  -1   4       33.92       23.33     10.38 o 
  11  -1   4        2.12        4.15      4.94 o 
 -11   0   4       10.47       12.27      6.89 o 
 -10   0   4       38.82       48.18      8.13 o 
  -9   0   4      188.90      166.32      9.33 o 
  -8   0   4        3.86        3.68      1.96 o 
  -7   0   4       52.35       57.97      4.02 o 
  -6   0   4      173.56      159.73      5.42 o 
  -5   0   4      187.80      175.20      4.39 o 
  -4   0   4        8.16        5.72      1.01 o 
  -3   0   4      223.93      223.07      3.72 o 
  -2   0   4       59.83       82.45      2.33 o 
  -1   0   4      362.69      332.73      4.84 o 
   0   0   4       68.67       65.17      1.76 o 
   1   0   4     1048.66     1188.29     11.89 o 
   2   0   4      784.61      845.99      9.71 o 
   3   0   4        4.34        0.35      0.83 o 
   4   0   4      280.10      262.47      4.93 o 
   5   0   4       45.80       51.07      2.90 o 
   6   0   4       84.79       81.54      4.57 o 
   7   0   4        0.04       -1.04      1.62 o 
   8   0   4      122.98      139.50      7.60 o 
   9   0   4       67.48       70.46      6.52 o 
  10   0   4       20.78       19.46      6.02 o 
  11   0   4        0.83       -2.93      3.51 o 
 -11   1   4       42.39       35.07      7.00 o 
 -10   1   4        0.78       -0.42      3.58 o 
  -9   1   4       67.02       62.73      6.91 o 
  -8   1   4      125.62      126.52      7.07 o 
  -7   1   4       54.09       51.53      3.96 o 
  -6   1   4        0.22        1.14      1.33 o 
  -5   1   4       68.29       62.98      2.05 o 
  -4   1   4      169.73      162.87      3.36 o 
  -3   1   4      147.69      135.04      2.84 o 
  -2   1   4        0.12       -0.11      0.51 o 
  -1   1   4        9.92       17.82      1.20 o 
   0   1   4      101.06       88.93      3.09 o 
   1   1   4       38.01       29.86      1.10 o 
   2   1   4      301.48      363.58      5.68 o 
   3   1   4     1243.36     1326.98     13.09 o 
   4   1   4      133.60      129.92      3.60 o 
   5   1   4      192.96      186.21      4.90 o 
   6   1   4      455.05      418.72     10.79 o 
   7   1   4      160.26      149.57      9.38 o 
   8   1   4        0.84        0.75      1.98 o 
   9   1   4      171.96      173.99      9.81 o 
  10   1   4       82.11       82.10      8.66 o 
  11   1   4        6.47        5.37      4.24 o 
 -11   2   4        4.63        2.09      6.68 o 
 -10   2   4        1.97       -2.95      2.95 o 
  -9   2   4        3.76        0.93      2.92 o 
  -8   2   4       25.24       26.40      4.86 o 
  -7   2   4      467.53      474.99     10.96 o 
  -6   2   4      359.29      361.75      8.65 o 
  -5   2   4      312.06      283.48      5.50 o 
  -4   2   4      195.07      203.48      3.78 o 
  -3   2   4        5.59        3.50      0.78 o 
  -2   2   4      339.92      405.40      5.37 o 
  -1   2   4      141.24      149.59      2.88 o 
   0   2   4      936.66      989.92     18.12 o 
   1   2   4       97.72      105.42      2.26 o 
   2   2   4      411.82      402.37      4.43 o 
   3   2   4      700.22      821.79      9.92 o 
   4   2   4      124.06      134.44      4.44 o 
   5   2   4      467.50      454.65      7.04 o 
   6   2   4     1693.65     1657.63     20.17 o 
   7   2   4      123.81      125.10      5.99 o 
   8   2   4      128.78      141.28      7.62 o 
   9   2   4       71.84       74.54      7.53 o 
  10   2   4      110.05      112.46      9.93 o 
  11   2   4       22.08       22.19      5.85 o 
 -11   3   4       15.73       14.27      5.51 o 
 -10   3   4      111.66      109.65     10.42 o 
  -9   3   4      208.92      210.52     11.54 o 
  -8   3   4        4.78       -0.07      1.97 o 
  -7   3   4        6.16        6.99      2.36 o 
  -6   3   4       27.16       22.41      3.48 o 
  -5   3   4      667.74      646.70     10.71 o 
  -4   3   4      150.94      146.00      4.72 o 
  -3   3   4      123.21      117.67      2.65 o 
  -2   3   4      298.19      327.56      4.05 o 
  -1   3   4       49.83       56.51      2.02 o 
   0   3   4      167.89      176.04      3.94 o 
   1   3   4       84.39       87.17      2.09 o 
   2   3   4      700.31      733.95      8.14 o 
   3   3   4      754.38      812.46      9.82 o 
   4   3   4      110.90      107.98      3.51 o 
   5   3   4       22.84       18.86      1.78 o 
   6   3   4       66.85       66.98      4.28 o 
   7   3   4       29.31       24.59      2.90 o 
   8   3   4      190.18      188.71      8.85 o 
   9   3   4      336.62      340.96     11.59 o 
  10   3   4       23.13       12.56      4.83 o 
  11   3   4       47.27       58.03      9.63 o 
 -10   4   4       31.64       38.31      8.70 o 
  -9   4   4        4.99        2.94      3.53 o 
  -8   4   4       28.12       34.34      5.65 o 
  -7   4   4       42.65       34.71      3.84 o 
  -6   4   4      144.32      147.15      6.23 o 
  -5   4   4       99.85      107.74      6.08 o 
  -4   4   4      506.48      493.54      7.12 o 
  -3   4   4       72.52       68.19      2.53 o 
  -2   4   4      121.89      146.90      3.22 o 
  -1   4   4       29.74       41.64      1.91 o 
   0   4   4       26.76       37.04      1.61 o 
   1   4   4        3.46       13.24      1.09 o 
   2   4   4       74.30       86.16      3.10 o 
   3   4   4       32.41       36.59      2.04 o 
   4   4   4       25.88       30.30      1.97 o 
   5   4   4      352.64      328.65      5.59 o 
   6   4   4      186.07      185.30      5.89 o 
   7   4   4      137.19      142.96      6.46 o 
   8   4   4        4.32        4.26      2.59 o 
   9   4   4        6.11        5.64      2.78 o 
  10   4   4       48.37       59.26      7.30 o 
  11   4   4        5.32        0.20      4.15 o 
 -10   5   4        0.63       -3.64      3.64 o 
  -9   5   4       23.34       14.41      4.75 o 
  -8   5   4      276.04      284.79     14.27 o 
  -7   5   4      243.86      247.52     16.19 o 
  -6   5   4        5.93        6.27      2.36 o 
  -5   5   4      131.65      125.46      6.41 o 
  -4   5   4      354.89      343.31      7.25 o 
  -3   5   4      145.01      136.57      3.67 o 
  -2   5   4      110.59      119.13      3.03 o 
  -1   5   4       77.98       86.22      2.67 o 
   0   5   4      100.66      113.69      2.60 o 
   1   5   4      104.64       94.56      2.60 o 
   2   5   4      381.30      373.54      5.14 o 
   3   5   4      149.43      141.78      3.23 o 
   4   5   4        0.89        0.57      1.07 o 
   5   5   4       16.29       20.61      2.38 o 
   6   5   4       43.51       40.10      3.38 o 
   7   5   4      505.10      511.73     10.78 o 
   8   5   4      150.45      168.09     11.29 o 
   9   5   4        0.56        1.22      2.41 o 
  10   5   4        7.60        4.40      4.67 o 
  11   5   4       31.88       41.30      7.04 o 
 -10   6   4       15.00        6.41      5.02 o 
  -9   6   4       48.16       49.22      8.68 o 
  -8   6   4        6.41        3.71      3.63 o 
  -7   6   4       76.43       67.17      7.37 o 
  -6   6   4      264.87      246.56      9.10 o 
  -5   6   4      330.30      334.88      8.72 o 
  -4   6   4        6.23        5.59      1.78 o 
  -3   6   4      274.31      260.90      6.67 o 
  -2   6   4      135.77      136.63      4.53 o 
  -1   6   4      369.70      372.16      6.07 o 
   0   6   4      184.47      183.39      3.62 o 
   1   6   4       24.82       25.42      1.65 o 
   2   6   4      389.26      349.54      5.67 o 
   3   6   4      224.90      227.78      4.25 o 
   4   6   4      223.36      228.52      5.07 o 
   5   6   4      156.67      138.10      4.90 o 
   6   6   4       87.85       92.13      5.45 o 
   7   6   4       89.97       82.16      7.56 o 
   8   6   4      215.96      233.44     10.28 o 
   9   6   4        4.16        1.74      2.68 o 
  10   6   4       30.01       28.80      5.85 o 
  11   6   4       10.65        7.27      4.93 o 
  -9   7   4        8.29       -3.41      3.64 o 
  -8   7   4      156.69      141.06     11.55 o 
  -7   7   4       44.48       48.02      6.67 o 
  -6   7   4       11.37        9.72      5.36 o 
  -5   7   4       22.80       22.47      3.15 o 
  -4   7   4      728.15      722.84     14.97 o 
  -3   7   4       97.85       90.81      5.36 o 
  -2   7   4      298.94      279.77      7.18 o 
  -1   7   4        3.22        3.31      1.31 o 
   0   7   4       88.48       90.74      5.00 o 
   1   7   4      412.69      440.82      6.84 o 
   2   7   4        5.35        3.69      1.16 o 
   3   7   4       13.82       13.60      1.94 o 
   4   7   4      155.72      167.88      5.52 o 
   5   7   4      247.88      224.12      7.64 o 
   6   7   4       37.32       25.68      3.55 o 
   7   7   4       60.98       61.60      7.00 o 
   8   7   4       44.16       39.49      4.34 o 
   9   7   4        6.22        7.17      3.07 o 
  10   7   4       51.37       47.57      6.92 o 
  11   7   4        3.32        1.11      5.12 o 
  -8   8   4       52.03       43.57      7.31 o 
  -7   8   4       51.44       51.40      7.09 o 
  -6   8   4       50.83       62.48      6.27 o 
  -5   8   4       33.93       32.21      5.47 o 
  -4   8   4       61.79       53.09      4.76 o 
  -3   8   4       80.32       81.10      5.47 o 
  -2   8   4       39.42       47.26      5.43 o 
  -1   8   4      151.66      139.16      6.06 o 
   0   8   4      386.44      355.71      6.89 o 
   1   8   4      358.73      329.95      6.53 o 
   2   8   4       29.84       33.60      2.68 o 
   3   8   4      259.37      247.31      6.12 o 
   4   8   4       92.56       88.59      5.51 o 
   5   8   4       81.93       86.48      5.92 o 
   6   8   4      398.46      397.18     11.39 o 
   7   8   4       25.39       21.58      3.70 o 
   8   8   4        7.17       13.34      3.63 o 
   9   8   4        4.56        0.17      3.55 o 
  10   8   4       18.87       14.56      5.14 o 
  -8   9   4       45.67       38.11      7.41 o 
  -7   9   4        0.15       -0.21      3.00 o 
  -6   9   4       46.38       53.05      6.20 o 
  -5   9   4      187.95      190.32     10.64 o 
  -4   9   4       30.61       35.82      5.36 o 
  -3   9   4       28.80       26.46      3.73 o 
  -2   9   4      114.64      102.24      6.16 o 
  -1   9   4       14.26       18.07      3.73 o 
   0   9   4       13.46        6.72      1.79 o 
   1   9   4      162.58      170.00      6.19 o 
   2   9   4      522.26      501.90     10.67 o 
   3   9   4      256.46      254.46      6.93 o 
   4   9   4       98.98      102.86      5.89 o 
   5   9   4       21.07       19.22      3.49 o 
   6   9   4       38.12       31.99      5.09 o 
   7   9   4       14.98       14.78      4.25 o 
   8   9   4       37.70       35.65      5.24 o 
   9   9   4       22.55       13.69      4.68 o 
  -7  10   4       36.19       25.95      6.71 o 
  -6  10   4       65.58       64.27      9.00 o 
  -5  10   4       34.25       44.61      6.67 o 
  -4  10   4       27.53       33.78      6.07 o 
  -3  10   4       70.16       53.90      6.23 o 
  -2  10   4        4.71        8.15      3.23 o 
  -1  10   4        0.52       -0.32      1.74 o 
   0  10   4        9.81        5.74      2.10 o 
   1  10   4       65.01       78.10      5.07 o 
   2  10   4       13.88       11.18      2.53 o 
   3  10   4       41.98       41.01      4.16 o 
   4  10   4       92.09       88.05      5.69 o 
   5  10   4       46.96       43.89      4.43 o 
   6  10   4        6.06        3.75      2.64 o 
   7  10   4        0.15       -1.40      3.26 o 
   8  10   4       30.56       29.55      7.24 o 
   9  10   4       12.52       10.43     10.21 o 
  -6  11   4        5.11       10.70      5.08 o 
  -5  11   4       70.80       78.45     21.19 o 
  -4  11   4        2.74        4.30      4.98 o 
  -3  11   4       50.69       54.86      6.77 o 
  -2  11   4       49.71       50.80      7.65 o 
  -1  11   4       33.76       34.21      5.36 o 
   0  11   4       24.03       24.32      4.29 o 
   1  11   4        1.85       -1.14      2.32 o 
   2  11   4      139.93      143.17      7.23 o 
   3  11   4       84.04       77.17      5.72 o 
   4  11   4        1.77        1.10      2.56 o 
   5  11   4        2.10        1.28      2.45 o 
   6  11   4       34.81       27.07      4.84 o 
   7  11   4       59.43       61.00      8.11 o 
   8  11   4        1.44        4.28      5.13 o 
  -4  12   4       14.51       15.61      5.90 o 
  -3  12   4       28.06       40.27     12.06 o 
  -2  12   4       99.41       98.32      9.05 o 
  -1  12   4       61.98       63.86     10.25 o 
   0  12   4       43.17       48.31      6.68 o 
   1  12   4        0.00        0.48      2.89 o 
   2  12   4       58.15       64.65      6.51 o 
   3  12   4      146.92      181.68     17.85 o 
   4  12   4       88.24       87.99      8.03 o 
   5  12   4       38.91       37.69      5.73 o 
   6  12   4        0.05       -0.89      3.82 o 
   7  12   4       10.55       10.42      5.53 o 
  -2  13   4        1.52        0.99      4.80 o 
  -1  13   4       49.69       30.01      6.96 o 
   0  13   4       54.68       61.89      8.97 o 
   1  13   4       26.15       25.96      5.65 o 
   2  13   4        8.66       12.07      4.64 o 
   3  13   4       25.08       22.46      5.32 o 
   4  13   4        9.55        6.53      5.30 o 
   5  13   4       22.14       14.97     15.87 o 
  -4 -10   5       13.33       13.38      5.26 o 
  -3 -10   5       15.84       11.95      4.47 o 
  -2 -10   5       78.11       77.25      6.64 o 
  -1 -10   5        0.18       -2.83      2.83 o 
   0 -10   5        0.23        0.01      3.00 o 
   1 -10   5       38.96       33.95      5.27 o 
   2 -10   5       13.40       14.07      5.19 o 
   3 -10   5        1.25        0.15      5.16 o 
  -6  -9   5      146.81      138.23     11.82 o 
  -5  -9   5        5.52        2.08      3.79 o 
  -4  -9   5       14.48       15.44      3.76 o 
  -3  -9   5        0.25       -0.32      2.48 o 
  -2  -9   5       86.14       81.92      5.87 o 
  -1  -9   5       72.74       70.60      5.36 o 
   0  -9   5       10.94        6.55      2.90 o 
   1  -9   5       56.58       52.02      5.23 o 
   2  -9   5        4.00        4.24      3.15 o 
   3  -9   5       19.47       19.22      4.93 o 
   4  -9   5        7.99        4.22      3.86 o 
   5  -9   5       14.78       12.01      5.14 o 
  -7  -8   5        9.84       18.88      5.75 o 
  -6  -8   5       72.68       64.56     11.17 o 
  -5  -8   5       55.98       59.18      5.32 o 
  -4  -8   5       12.16        9.56      2.95 o 
  -3  -8   5       42.02       35.52      4.25 o 
  -2  -8   5      100.85      101.50      6.48 o 
  -1  -8   5       64.71       60.38      4.88 o 
   0  -8   5       55.15       54.46      4.83 o 
   1  -8   5        5.09        2.69      2.45 o 
   2  -8   5       31.92       38.66      4.46 o 
   3  -8   5       59.51       78.98      5.97 o 
   4  -8   5      116.38      105.99      9.15 o 
   5  -8   5       33.39       40.95      6.54 o 
   6  -8   5        1.60        0.90      4.11 o 
  -8  -7   5       57.21       48.81      6.70 o 
  -7  -7   5        3.29        3.72      3.02 o 
  -6  -7   5       14.05       10.11      3.63 o 
  -5  -7   5      250.66      264.19     13.77 o 
  -4  -7   5      238.63      254.77     14.14 o 
  -3  -7   5       29.17       32.63      3.50 o 
  -2  -7   5      126.19      138.83      6.53 o 
  -1  -7   5       47.14       50.06      4.03 o 
   0  -7   5      216.42      235.80      7.78 o 
   1  -7   5      148.92      153.82      8.44 o 
   2  -7   5       75.25       74.68      4.88 o 
   3  -7   5        0.83        2.64      2.12 o 
   4  -7   5      113.56      106.25      6.61 o 
   5  -7   5        9.30        6.87      3.31 o 
   6  -7   5       40.83       33.24      6.25 o 
   7  -7   5       15.19       14.87      5.21 o 
  -9  -6   5       14.51        9.14      4.43 o 
  -8  -6   5       12.90       16.29      4.23 o 
  -7  -6   5        0.67       -0.31      2.85 o 
  -6  -6   5      113.09      106.22      6.07 o 
  -5  -6   5      207.21      211.94      7.92 o 
  -4  -6   5        2.24        3.27      1.98 o 
  -3  -6   5       78.86       95.24      5.11 o 
  -2  -6   5        4.74        2.10      1.56 o 
  -1  -6   5       46.35       46.19      3.53 o 
   0  -6   5       65.17       60.09      3.97 o 
   1  -6   5        0.63        0.69      1.50 o 
   2  -6   5        1.82        0.30      1.62 o 
   3  -6   5       11.27       12.97      2.40 o 
   4  -6   5        3.37        2.80      2.07 o 
   5  -6   5      287.76      318.71     13.77 o 
   6  -6   5      118.92      123.28     11.64 o 
   7  -6   5       29.24       29.39      5.89 o 
   8  -6   5        0.27        2.83      4.63 o 
 -10  -5   5       33.29       29.09      6.48 o 
  -9  -5   5       35.19       29.56      6.68 o 
  -8  -5   5       30.97       18.70      5.18 o 
  -7  -5   5        1.16        1.04      3.43 o 
  -6  -5   5       67.92       68.93      6.24 o 
  -5  -5   5       34.38       34.08      3.35 o 
  -4  -5   5      189.88      207.85      7.61 o 
  -3  -5   5        6.64        3.14      1.63 o 
  -2  -5   5        7.24        4.33      3.09 o 
  -1  -5   5        0.22        0.06      1.40 o 
   0  -5   5      520.27      548.74     10.85 o 
   1  -5   5      384.05      368.32      7.93 o 
   2  -5   5      396.07      405.81      8.53 o 
   3  -5   5      152.60      147.70      7.58 o 
   4  -5   5      126.08      134.37      6.06 o 
   5  -5   5        0.75       -0.56      1.88 o 
   6  -5   5       12.17       10.02      3.39 o 
   7  -5   5      209.80      219.77     26.63 o 
   8  -5   5       42.25       51.85      8.99 o 
   9  -5   5       64.45       68.78      9.40 o 
 -10  -4   5       22.45       12.02      4.86 o 
  -9  -4   5      122.27      125.64      9.37 o 
  -8  -4   5        2.14        1.75      2.71 o 
  -7  -4   5      171.62      187.44      9.06 o 
  -6  -4   5       10.67       10.13      2.08 o 
  -5  -4   5        0.07       -0.58      1.27 o 
  -4  -4   5      232.49      228.26      6.41 o 
  -3  -4   5      136.35      146.41      5.27 o 
  -2  -4   5      163.31      187.73      4.97 o 
  -1  -4   5       51.47       58.71      3.12 o 
   0  -4   5      114.02      117.82      4.81 o 
   1  -4   5        2.15        1.74      1.25 o 
   2  -4   5      111.84      127.37      5.03 o 
   3  -4   5      232.03      210.84      6.54 o 
   4  -4   5      562.16      544.59     11.05 o 
   5  -4   5       60.65       66.89      6.16 o 
   6  -4   5       16.09       18.69      3.53 o 
   7  -4   5        4.30        3.13      3.14 o 
   8  -4   5       41.59       43.30      6.48 o 
   9  -4   5       40.19       48.52      7.62 o 
 -10  -3   5        5.72        2.67      4.25 o 
  -9  -3   5        8.42        8.71      4.03 o 
  -8  -3   5        5.34        1.48      2.29 o 
  -7  -3   5        0.22       -0.55      1.61 o 
  -6  -3   5      541.77      544.33      9.89 o 
  -5  -3   5      509.37      534.65      9.81 o 
  -4  -3   5        2.33        4.24      1.10 o 
  -3  -3   5       14.71       12.63      1.40 o 
  -2  -3   5        7.44        6.05      1.11 o 
  -1  -3   5       27.06       29.77      1.99 o 
   0  -3   5      217.81      246.82      4.65 o 
   1  -3   5       76.55       69.61      3.26 o 
   2  -3   5      105.92       96.07      4.27 o 
   3  -3   5      449.07      416.53     11.77 o 
   4  -3   5       27.01       29.00      2.86 o 
   5  -3   5      307.48      302.39      7.91 o 
   6  -3   5      225.99      222.81      9.51 o 
   7  -3   5       81.42       89.11      8.44 o 
   8  -3   5       26.56       29.94      4.72 o 
   9  -3   5        0.09       -0.18      3.68 o 
  10  -3   5        1.01        1.14      5.49 o 
 -11  -2   5       14.10        8.78      5.48 o 
 -10  -2   5       22.02       37.09     10.13 o 
  -9  -2   5       30.83       24.11      5.91 o 
  -8  -2   5      397.43      378.68     17.16 o 
  -7  -2   5      168.71      163.64      6.11 o 
  -6  -2   5       41.19       39.43      2.97 o 
  -5  -2   5       96.61      111.19      4.47 o 
  -4  -2   5      382.36      383.35      5.81 o 
  -3  -2   5       50.27       49.30      1.94 o 
  -2  -2   5       44.19       40.84      1.79 o 
  -1  -2   5      223.00      215.78      3.64 o 
   0  -2   5      552.16      585.17      6.94 o 
   1  -2   5      271.99      282.49      4.72 o 
   2  -2   5       47.95       51.83      2.85 o 
   3  -2   5       90.48       78.99      3.66 o 
   4  -2   5      863.26      861.99     13.44 o 
   5  -2   5      119.01      127.56      6.21 o 
   6  -2   5       43.69       38.78      6.40 o 
   7  -2   5       17.86       10.63      3.06 o 
   8  -2   5       45.67       46.61      5.39 o 
   9  -2   5       18.00       18.25      4.22 o 
  10  -2   5       30.79       27.99      6.55 o 
 -11  -1   5        0.07        2.04      5.04 o 
 -10  -1   5      107.41      102.65     12.03 o 
  -9  -1   5       55.68       55.71      6.03 o 
  -8  -1   5       60.86       63.75      7.07 o 
  -7  -1   5       71.92       65.78      4.90 o 
  -6  -1   5      111.95      125.58      6.22 o 
  -5  -1   5      273.39      276.13      5.63 o 
  -4  -1   5      447.37      445.66      6.36 o 
  -3  -1   5      221.46      205.07      3.62 o 
  -2  -1   5        0.08       -0.55      0.68 o 
  -1  -1   5       12.11       16.02      1.07 o 
   0  -1   5       88.49       80.47      2.26 o 
   1  -1   5     1274.72     1272.98     13.42 o 
   2  -1   5      522.23      539.79      7.42 o 
   3  -1   5        2.57        2.81      0.98 o 
   4  -1   5       74.97       78.73      4.30 o 
   5  -1   5      701.93      636.70     11.24 o 
   6  -1   5      742.82      732.79     14.22 o 
   7  -1   5       42.44       39.70      4.55 o 
   8  -1   5       18.42       18.38      3.93 o 
   9  -1   5       38.54       39.57      5.30 o 
  10  -1   5       57.92       57.88      7.64 o 
  11  -1   5       12.67       13.36      5.67 o 
 -11   0   5       22.07       13.45      6.77 o 
 -10   0   5       15.92       14.55      7.07 o 
  -9   0   5       17.61       18.74      3.74 o 
  -8   0   5       97.60       91.84      7.31 o 
  -7   0   5       61.18       67.89      4.95 o 
  -6   0   5       15.55       14.75      2.43 o 
  -5   0   5       33.49       33.31      2.36 o 
  -4   0   5        5.53        6.62      1.01 o 
  -3   0   5       53.63       50.61      2.11 o 
  -2   0   5        2.65        0.27      0.48 o 
  -1   0   5       12.01       13.08      1.08 o 
   0   0   5      245.94      242.42      4.27 o 
   1   0   5        1.04        0.51      0.48 o 
   2   0   5     1220.99     1192.09     12.99 o 
   3   0   5      100.53       90.44      3.33 o 
   4   0   5       91.89       98.68      4.50 o 
   5   0   5        4.40        4.78      1.31 o 
   6   0   5      579.20      576.45     14.14 o 
   7   0   5        4.63        0.42      2.07 o 
   8   0   5      346.87      340.60     15.09 o 
   9   0   5       16.13       13.36      4.30 o 
  10   0   5       37.11       38.17      6.53 o 
  11   0   5        5.32        6.56      5.08 o 
 -11   1   5        0.49        1.03      4.43 o 
 -10   1   5      123.47      132.72     11.31 o 
  -9   1   5       72.77       86.22      7.48 o 
  -8   1   5       35.53       35.52      5.94 o 
  -7   1   5        2.35        0.82      1.99 o 
  -6   1   5       18.08       18.22      2.28 o 
  -5   1   5      469.31      458.86      7.92 o 
  -4   1   5       34.07       34.14      1.82 o 
  -3   1   5       14.26       14.31      1.03 o 
  -2   1   5        0.55       -0.34      0.34 o 
  -1   1   5      271.86      259.15      4.03 o 
   0   1   5       37.02       47.92      1.43 o 
   1   1   5       16.50       20.18      0.98 o 
   2   1   5       48.55       52.47      2.32 o 
   3   1   5      233.17      246.08      4.93 o 
   4   1   5      326.14      307.30      4.93 o 
   5   1   5       82.53       82.46      3.70 o 
   6   1   5        4.43        7.19      2.35 o 
   7   1   5      111.92      113.15      6.72 o 
   8   1   5        4.72        8.25      2.94 o 
   9   1   5       24.36       23.77      4.25 o 
  10   1   5       11.01        7.59      5.46 o 
  11   1   5       52.71       42.72      7.71 o 
 -11   2   5        2.71        5.08      5.18 o 
 -10   2   5        2.95       -0.47      4.01 o 
  -9   2   5      190.17      184.03     10.56 o 
  -8   2   5      397.32      427.52     13.17 o 
  -7   2   5       87.69       91.05      6.61 o 
  -6   2   5       13.27       19.85      2.81 o 
  -5   2   5       22.58       21.16      2.48 o 
  -4   2   5       72.44       69.12      2.89 o 
  -3   2   5      115.74      115.09      2.67 o 
  -2   2   5       33.58       39.30      1.22 o 
  -1   2   5        3.11        7.00      2.38 o 
   0   2   5        0.05       -0.52      0.98 o 
   1   2   5      386.38      434.19      6.01 o 
   2   2   5        2.06        4.00      0.62 o 
   3   2   5      711.47      725.25      9.58 o 
   4   2   5      420.45      369.09      6.43 o 
   5   2   5      611.93      578.64      8.21 o 
   6   2   5       78.55       75.67      4.91 o 
   7   2   5      590.93      555.45     12.04 o 
   8   2   5        9.83       11.10      3.39 o 
   9   2   5       40.25       44.41      5.31 o 
  10   2   5      133.73      139.48      9.45 o 
  11   2   5        4.06       10.50      5.14 o 
 -10   3   5       30.11       24.67      6.01 o 
  -9   3   5       15.30       19.13      4.44 o 
  -8   3   5       58.70       65.13      6.35 o 
  -7   3   5      201.35      214.27     12.17 o 
  -6   3   5       73.70       76.64      5.51 o 
  -5   3   5     1277.60     1259.16     15.42 o 
  -4   3   5        1.58        4.52      1.16 o 
  -3   3   5       45.69       50.18      2.16 o 
  -2   3   5      133.44      126.72      2.90 o 
  -1   3   5      905.53      953.55     20.57 o 
   0   3   5      477.93      524.33      7.84 o 
   1   3   5      590.83      620.77      9.09 o 
   2   3   5      407.89      438.79      5.86 o 
   3   3   5        9.89        4.78      0.84 o 
   4   3   5       59.01       54.02      3.63 o 
   5   3   5        7.55        9.24      1.69 o 
   6   3   5      403.03      397.06      8.64 o 
   7   3   5      545.00      514.05     11.41 o 
   8   3   5       38.89       45.89      4.43 o 
   9   3   5       36.84       37.40      5.27 o 
  10   3   5        5.62        2.13      3.37 o 
  11   3   5       16.08        8.58      4.65 o 
 -10   4   5        0.01        1.89      5.60 o 
  -9   4   5      103.40      106.63      9.92 o 
  -8   4   5        1.67       -0.13      2.85 o 
  -7   4   5       20.62       18.71      3.61 o 
  -6   4   5        2.72        1.05      2.09 o 
  -5   4   5      100.24       86.02      5.97 o 
  -4   4   5       51.64       43.26      2.34 o 
  -3   4   5        5.39        4.85      1.09 o 
  -2   4   5       17.94       24.81      1.27 o 
  -1   4   5       42.88       35.23      1.54 o 
   0   4   5      258.39      283.22      5.61 o 
   1   4   5       63.17       66.82      2.18 o 
   2   4   5        0.27       -0.08      0.62 o 
   3   4   5      465.73      462.07      6.14 o 
   4   4   5      495.01      478.20      7.53 o 
   5   4   5       11.75        9.92      1.77 o 
   6   4   5       56.68       49.03      4.82 o 
   7   4   5        1.63        1.59      1.70 o 
   8   4   5        7.43        7.51      2.48 o 
   9   4   5        7.75        6.38      2.72 o 
  10   4   5        2.98        7.00      3.54 o 
  11   4   5       37.37       27.87      6.10 o 
 -10   5   5       57.05       50.61      7.84 o 
  -9   5   5        6.65       12.96      4.55 o 
  -8   5   5       73.66       79.22      7.96 o 
  -7   5   5        0.50       -2.60      3.23 o 
  -6   5   5       33.21       26.70      4.40 o 
  -5   5   5      104.99      105.60     10.34 o 
  -4   5   5      288.60      290.94      6.27 o 
  -3   5   5       82.86       82.15      3.71 o 
  -2   5   5       51.90       49.50      2.42 o 
  -1   5   5       20.84       26.53      1.78 o 
   0   5   5      247.66      246.48      4.67 o 
   1   5   5     1251.10     1211.73     13.36 o 
   2   5   5        0.37        0.39      0.62 o 
   3   5   5       50.82       43.87      2.37 o 
   4   5   5       67.31       68.86      3.24 o 
   5   5   5     1318.63     1250.96     18.52 o 
   6   5   5      180.09      206.26      7.46 o 
   7   5   5        3.60        1.74      2.33 o 
   8   5   5       27.28       29.30      3.80 o 
   9   5   5       12.50        5.29      2.74 o 
  10   5   5       14.75       19.05      4.03 o 
  11   5   5        2.45       -4.07      5.76 o 
  -9   6   5        2.25        1.39      4.03 o 
  -8   6   5       86.39       82.25      8.70 o 
  -7   6   5       31.67       32.28      5.38 o 
  -6   6   5       61.59       55.22      6.41 o 
  -5   6   5       56.97       58.38      5.18 o 
  -4   6   5        3.94        1.90      1.97 o 
  -3   6   5      133.04      126.17      4.34 o 
  -2   6   5      248.08      256.75      4.93 o 
  -1   6   5       48.74       42.35      2.19 o 
   0   6   5      351.04      314.90      5.27 o 
   1   6   5      645.21      647.13      8.04 o 
   2   6   5      806.03      775.22      8.51 o 
   3   6   5      429.52      405.72      5.41 o 
   4   6   5      559.19      503.79      8.31 o 
   5   6   5       41.24       35.48      3.39 o 
   6   6   5      705.73      675.45     14.41 o 
   7   6   5      178.56      170.53      7.75 o 
   8   6   5       20.53       19.69      3.44 o 
   9   6   5        4.25        4.47      2.94 o 
  10   6   5        0.45       -0.44      3.25 o 
  11   6   5       13.59       14.14      8.48 o 
  -9   7   5       26.21       20.48      7.31 o 
  -8   7   5       11.69       12.82      4.82 o 
  -7   7   5       22.88       11.71      4.21 o 
  -6   7   5      214.47      211.24     13.06 o 
  -5   7   5       30.78       24.57      3.76 o 
  -4   7   5       89.03       80.33      5.80 o 
  -3   7   5       21.58       22.14      3.61 o 
  -2   7   5        0.18        0.14      1.18 o 
  -1   7   5      122.35      139.71      5.14 o 
   0   7   5      245.19      246.42      4.93 o 
   1   7   5      734.30      685.44      8.46 o 
   2   7   5      492.42      487.25      7.33 o 
   3   7   5      139.52      140.75      4.48 o 
   4   7   5      149.31      169.89      6.10 o 
   5   7   5      459.25      416.12     13.34 o 
   6   7   5       79.73       87.77      5.78 o 
   7   7   5        0.68        0.74      2.20 o 
   8   7   5      143.00      150.55      8.05 o 
   9   7   5        0.05       -2.33      2.33 o 
  10   7   5       24.71       19.69      7.39 o 
  -8   8   5       52.43       51.08      7.59 o 
  -7   8   5        0.06       -1.33      3.16 o 
  -6   8   5       60.27       52.64      7.89 o 
  -5   8   5       12.25        7.84      3.70 o 
  -4   8   5        0.52       -1.62      1.93 o 
  -3   8   5        2.25        4.49      3.21 o 
  -2   8   5       77.83       64.54      5.69 o 
  -1   8   5       72.67       64.56      5.59 o 
   0   8   5        2.57        0.38      1.39 o 
   1   8   5        8.29        3.31      1.33 o 
   2   8   5       97.73       96.88      4.23 o 
   3   8   5       12.89       10.79      2.19 o 
   4   8   5       73.39       70.62      5.18 o 
   5   8   5      166.53      157.10      6.94 o 
   6   8   5       35.99       35.42      4.10 o 
   7   8   5        0.54       -0.69      2.20 o 
   8   8   5       73.19       76.94      6.02 o 
   9   8   5       39.98       33.06      6.20 o 
  10   8   5        2.92        3.42      5.57 o 
  -7   9   5       76.87       78.24      8.83 o 
  -6   9   5       43.84       30.24      4.97 o 
  -5   9   5       16.49       15.35      4.39 o 
  -4   9   5       10.68        8.35      3.20 o 
  -3   9   5        9.94       18.57      4.13 o 
  -2   9   5       13.72       20.48      4.85 o 
  -1   9   5        4.21        5.37      3.45 o 
   0   9   5       10.49       10.34      2.16 o 
   1   9   5       73.61       70.24      3.97 o 
   2   9   5      335.48      361.77      8.56 o 
   3   9   5        0.08       -1.53      1.53 o 
   4   9   5        9.66        6.70      2.11 o 
   5   9   5        2.55       -0.61      2.15 o 
   6   9   5      107.83       89.46      8.24 o 
   7   9   5       60.59       75.89     12.15 o 
   8   9   5        0.14        1.67      3.43 o 
   9   9   5        2.68       -3.29      3.64 o 
  -7  10   5       46.20       45.78      7.40 o 
  -6  10   5       38.12       35.14      9.41 o 
  -5  10   5       51.48       53.47      6.81 o 
  -4  10   5       12.98       13.43      4.30 o 
  -3  10   5       78.51       78.22      9.12 o 
  -2  10   5       37.69       39.69      5.28 o 
  -1  10   5       44.94       57.39      9.22 o 
   0  10   5       28.65       33.52      3.92 o 
   1  10   5        7.32        5.03      2.45 o 
   2  10   5       90.44       74.89      5.84 o 
   3  10   5        0.56        0.33      1.98 o 
   4  10   5        1.51        1.61      2.31 o 
   5  10   5       29.19       31.33      4.44 o 
   6  10   5        8.41       18.13      4.88 o 
   7  10   5       72.11       76.97      8.49 o 
   8  10   5       10.95       14.39      9.89 o 
   9  10   5        0.24       -0.43      7.61 o 
  -5  11   5        5.72        4.97      4.16 o 
  -4  11   5       40.52       42.67      6.75 o 
  -3  11   5        2.07        2.99      3.49 o 
  -2  11   5        0.40        1.75      2.99 o 
  -1  11   5        0.56        2.04      2.84 o 
   0  11   5       22.18       21.88      4.71 o 
   1  11   5      114.78      130.13      8.01 o 
   2  11   5       31.16       29.84      4.19 o 
   3  11   5        1.03        0.75      2.56 o 
   4  11   5       26.42       19.70      8.34 o 
   5  11   5       28.93       32.04      5.46 o 
   6  11   5      106.15      104.34      8.23 o 
   7  11   5       51.67       60.89      6.87 o 
   8  11   5       69.92       68.80      8.79 o 
  -4  12   5        1.72        0.99      4.52 o 
  -3  12   5       23.34       26.97      6.76 o 
  -2  12   5       18.29       12.63      6.62 o 
  -1  12   5        0.39        2.66      3.41 o 
   0  12   5        4.77        7.94      3.83 o 
   1  12   5      220.65      232.61     11.47 o 
   2  12   5      171.53      193.72     10.42 o 
   3  12   5       89.82      105.83      8.00 o 
   4  12   5        2.60       -1.24      2.91 o 
   5  12   5        0.78        0.06      2.99 o 
   6  12   5        2.73        9.10      4.35 o 
  -2  13   5       64.99       52.66      8.67 o 
  -1  13   5       19.88       16.67      6.00 o 
   0  13   5       45.97       38.18     13.04 o 
   1  13   5       30.70       38.22      7.82 o 
   2  13   5        1.67        5.08      3.89 o 
   3  13   5      103.15      109.47     11.05 o 
   4  13   5      136.60      135.59     11.89 o 
  -2 -10   6        3.81        2.52      4.74 o 
  -1 -10   6        8.18        9.59      4.49 o 
   0 -10   6       27.45       34.53      9.83 o 
  -5  -9   6       14.84       19.77      5.64 o 
  -4  -9   6       17.95       20.41      4.88 o 
  -3  -9   6       41.63       42.21      5.75 o 
  -2  -9   6       62.57       47.43      5.41 o 
  -1  -9   6       22.29       22.26      4.13 o 
   0  -9   6       38.10       29.20      4.46 o 
   1  -9   6        7.50        8.77      4.90 o 
   2  -9   6        1.88        2.69      6.30 o 
   3  -9   6        2.51        7.56      8.48 o 
  -6  -8   6       38.56       46.15      6.27 o 
  -5  -8   6        7.36        2.94      3.47 o 
  -4  -8   6       40.93       43.03      7.06 o 
  -3  -8   6       21.81       21.58      6.12 o 
  -2  -8   6       11.78       12.87      3.96 o 
  -1  -8   6        0.60       -2.22      2.31 o 
   0  -8   6       45.13       38.49      4.76 o 
   1  -8   6       80.55       74.51      5.98 o 
   2  -8   6       93.10      108.93     11.52 o 
   3  -8   6       95.27      111.25     16.64 o 
   4  -8   6       24.94       26.57      7.14 o 
   5  -8   6       11.44        9.55      5.33 o 
  -8  -7   6        0.04        0.23      4.66 o 
  -7  -7   6      104.05      110.82      9.51 o 
  -6  -7   6       86.24       75.11      7.37 o 
  -5  -7   6       21.86       22.81      4.46 o 
  -4  -7   6       37.28       34.70      4.48 o 
  -3  -7   6        2.83        3.29      2.63 o 
  -2  -7   6       55.80       58.84      5.61 o 
  -1  -7   6      243.49      275.61     11.04 o 
   0  -7   6      413.34      410.38     10.44 o 
   1  -7   6       61.71       53.36      4.81 o 
   2  -7   6       36.52       29.30      3.70 o 
   3  -7   6       16.38       21.09      4.64 o 
   4  -7   6      191.60      205.77     10.81 o 
   5  -7   6       86.31      115.62      8.60 o 
   6  -7   6       54.98       80.11     15.65 o 
  -8  -6   6       21.37       15.16      4.23 o 
  -7  -6   6      127.50      125.82      9.04 o 
  -6  -6   6       28.79       22.39      4.45 o 
  -5  -6   6       42.85       43.36      4.77 o 
  -4  -6   6       85.89       88.63      6.06 o 
  -3  -6   6       30.10       28.62      4.35 o 
  -2  -6   6        1.60       -1.59      1.59 o 
  -1  -6   6       49.87       47.19      4.39 o 
   0  -6   6       20.05       13.72      3.02 o 
   1  -6   6        9.19        6.52      2.25 o 
   2  -6   6       52.21       57.51      4.20 o 
   3  -6   6       23.23       24.71      3.16 o 
   4  -6   6      118.60      122.21      9.67 o 
   5  -6   6       12.86       10.97      3.65 o 
   6  -6   6       42.82       42.44      6.92 o 
   7  -6   6       14.71       16.09      6.06 o 
  -9  -5   6        0.31        3.70      3.91 o 
  -8  -5   6       41.86       37.76      5.67 o 
  -7  -5   6       82.62       85.23      6.74 o 
  -6  -5   6       90.46       98.35      6.61 o 
  -5  -5   6       40.79       33.22      3.93 o 
  -4  -5   6        1.50        1.11      1.94 o 
  -3  -5   6       23.27       25.83      2.79 o 
  -2  -5   6       34.11       40.86      3.32 o 
  -1  -5   6        5.25        3.95      1.76 o 
   0  -5   6       83.12       88.98      4.78 o 
   1  -5   6      293.08      303.60      7.30 o 
   2  -5   6       24.56       22.47      2.98 o 
   3  -5   6       14.72       16.63      2.50 o 
   4  -5   6       39.84       33.77      3.94 o 
   5  -5   6      107.38      111.84     16.72 o 
   6  -5   6       40.39       48.31      5.65 o 
   7  -5   6       38.05       34.59      5.28 o 
   8  -5   6        0.49        0.60      4.99 o 
  -9  -4   6      180.68      165.55     14.73 o 
  -8  -4   6        0.01        1.62      2.92 o 
  -7  -4   6       19.08       18.35      3.55 o 
  -6  -4   6      121.96      140.64      6.74 o 
  -5  -4   6      100.12      101.45      5.42 o 
  -4  -4   6      469.90      498.97     11.20 o 
  -3  -4   6       41.87       38.54      2.98 o 
  -2  -4   6        5.35        6.51      1.62 o 
  -1  -4   6        0.96        1.68      1.39 o 
   0  -4   6      403.41      422.98      8.30 o 
   1  -4   6      521.56      497.59      9.03 o 
   2  -4   6      103.76       94.39      5.30 o 
   3  -4   6        6.57        3.62      1.71 o 
   4  -4   6       23.29       25.88      3.60 o 
   5  -4   6        0.21        0.15      2.27 o 
   6  -4   6       14.37       15.29      3.54 o 
   7  -4   6        8.84        8.41      3.34 o 
   8  -4   6       70.83       60.18      6.46 o 
   9  -4   6       18.94       14.89     10.32 o 
 -10  -3   6        0.60       -2.53      4.32 o 
  -9  -3   6        9.78       11.88      4.38 o 
  -8  -3   6      441.35      418.47     16.73 o 
  -7  -3   6     1010.44     1012.64     24.09 o 
  -6  -3   6        0.03        1.46      1.75 o 
  -5  -3   6       35.77       38.07      4.57 o 
  -4  -3   6       90.44       89.06      5.00 o 
  -3  -3   6      114.87      118.80      4.35 o 
  -2  -3   6       86.85       95.02      3.35 o 
  -1  -3   6       16.27       22.67      1.92 o 
   0  -3   6      112.18      101.51      3.93 o 
   1  -3   6      462.66      475.33      8.13 o 
   2  -3   6        0.02       -1.15      1.17 o 
   3  -3   6      175.10      173.62      5.47 o 
   4  -3   6       18.98       14.99      2.26 o 
   5  -3   6      144.74      141.11      7.63 o 
   6  -3   6      126.74      126.82      7.74 o 
   7  -3   6       21.46       11.17      3.50 o 
   8  -3   6       28.35       26.07      4.63 o 
   9  -3   6        1.60       -1.47     12.17 o 
 -10  -2   6        2.97        5.69      4.69 o 
  -9  -2   6        2.56        2.02      2.86 o 
  -8  -2   6       52.35       33.23      4.34 o 
  -7  -2   6       53.05       38.45      3.86 o 
  -6  -2   6      164.59      168.23      7.32 o 
  -5  -2   6       56.08       63.89      5.60 o 
  -4  -2   6        0.09       -0.42      1.25 o 
  -3  -2   6      268.72      262.98      4.87 o 
  -2  -2   6       88.46       88.47      3.37 o 
  -1  -2   6       29.22       32.41      1.70 o 
   0  -2   6      140.44      125.02      3.14 o 
   1  -2   6      330.74      312.65      5.80 o 
   2  -2   6      702.45      666.95      9.57 o 
   3  -2   6       38.74       33.93      2.48 o 
   4  -2   6       15.23       12.98      3.21 o 
   5  -2   6       54.13       46.85      4.43 o 
   6  -2   6       92.48      109.75      6.95 o 
   7  -2   6        0.43       -0.69      2.15 o 
   8  -2   6       45.48       37.74      8.69 o 
   9  -2   6        0.82        1.55      3.31 o 
  10  -2   6        1.59        8.78      5.37 o 
 -10  -1   6       19.75       18.51      4.73 o 
  -9  -1   6       78.29       70.71      6.19 o 
  -8  -1   6        8.75       10.60      2.97 o 
  -7  -1   6        9.37        6.70      2.55 o 
  -6  -1   6       96.05      101.58      5.49 o 
  -5  -1   6      309.24      320.41      7.46 o 
  -4  -1   6        1.93        1.70      1.13 o 
  -3  -1   6        6.89        4.59      1.06 o 
  -2  -1   6       37.54       31.64      1.79 o 
  -1  -1   6     1373.45     1430.47     14.11 o 
   0  -1   6      374.71      407.45      5.95 o 
   1  -1   6        6.71        6.11      1.14 o 
   2  -1   6      313.15      306.71      5.06 o 
   3  -1   6      660.02      616.65     10.87 o 
   4  -1   6      641.77      615.80     11.38 o 
   5  -1   6      101.01       94.34     11.64 o 
   6  -1   6        1.83        3.14      1.93 o 
   7  -1   6       51.17       47.94      8.00 o 
   8  -1   6        5.73        4.57      5.05 o 
   9  -1   6        5.29        3.62      3.43 o 
  10  -1   6       12.30        3.12      4.80 o 
 -10   0   6        0.46        0.66      3.32 o 
  -9   0   6       20.73       22.44      4.11 o 
  -8   0   6       65.09       62.12      5.35 o 
  -7   0   6       26.16       25.98      3.36 o 
  -6   0   6       16.93       17.47      3.23 o 
  -5   0   6        0.24        1.50      1.21 o 
  -4   0   6       90.22       86.17      3.21 o 
  -3   0   6        4.17        4.29      0.86 o 
  -2   0   6       97.88       98.81      2.15 o 
  -1   0   6       13.75        9.09      1.96 o 
   0   0   6     1306.54     1290.76     17.25 o 
   1   0   6      612.19      605.04      6.93 o 
   2   0   6      191.02      192.03      4.88 o 
   3   0   6      254.88      277.36      5.79 o 
   4   0   6       86.19       91.35      6.05 o 
   5   0   6      322.13      302.88     11.86 o 
   6   0   6      764.34      732.36     15.30 o 
   7   0   6        0.83        1.66      2.16 o 
   8   0   6       51.44       49.87      6.74 o 
   9   0   6       60.24       56.01      5.99 o 
  10   0   6        7.54        5.70      4.58 o 
 -10   1   6        0.70        3.18      4.23 o 
  -9   1   6       45.46       41.39      6.09 o 
  -8   1   6        1.21        2.04      2.36 o 
  -7   1   6       97.77       95.49      5.98 o 
  -6   1   6       20.15       17.98      2.71 o 
  -5   1   6      345.85      346.12      7.23 o 
  -4   1   6      246.40      250.60      4.67 o 
  -3   1   6       26.92       29.04      1.39 o 
  -2   1   6        5.07        2.56      0.99 o 
  -1   1   6      345.47      378.01      8.86 o 
   0   1   6      165.21      157.90      4.22 o 
   1   1   6      232.31      239.90      5.14 o 
   2   1   6      824.22      851.14     10.48 o 
   3   1   6       73.57       57.41      2.67 o 
   4   1   6      302.56      292.15      6.64 o 
   5   1   6       20.30       11.60      1.94 o 
   6   1   6       97.44      103.86      6.06 o 
   7   1   6       59.21       48.81      4.74 o 
   8   1   6       50.69       41.17      4.85 o 
   9   1   6        9.98       11.37      3.72 o 
  10   1   6       29.87       31.72      6.31 o 
  11   1   6       14.53       18.19      9.02 o 
 -10   2   6       62.25       57.30      7.13 o 
  -9   2   6      100.05      104.33      8.30 o 
  -8   2   6        3.32        0.83      2.31 o 
  -7   2   6       23.16       24.44      4.05 o 
  -6   2   6        4.66        5.53      2.05 o 
  -5   2   6      320.07      314.80      6.85 o 
  -4   2   6       17.33       16.40      1.55 o 
  -3   2   6       50.73       57.99      1.66 o 
  -2   2   6       32.27       39.23      3.19 o 
  -1   2   6      102.68      111.92      5.69 o 
   0   2   6       54.66       56.04      6.65 o 
   1   2   6        1.74        0.10      1.13 o 
   2   2   6      158.88      158.23      3.21 o 
   3   2   6      420.75      426.20      7.22 o 
   4   2   6       26.57       29.37      2.21 o 
   5   2   6      131.31      127.22      4.83 o 
   6   2   6        7.43        6.30      1.89 o 
   7   2   6        6.99        6.30      2.44 o 
   8   2   6       13.50       10.03      2.99 o 
   9   2   6       23.42       21.35      4.14 o 
  10   2   6        0.98       -1.50      5.28 o 
  11   2   6      131.75      141.04     15.32 o 
 -10   3   6       43.91       48.20      7.18 o 
  -9   3   6       34.21       37.56      7.06 o 
  -8   3   6      380.97      393.54     12.85 o 
  -7   3   6      399.72      420.79     24.03 o 
  -6   3   6        2.80        2.32      1.74 o 
  -5   3   6       95.74       92.65      4.29 o 
  -4   3   6      870.78      887.16     11.18 o 
  -3   3   6      282.13      296.50      4.36 o 
  -2   3   6      146.56      159.89      4.82 o 
  -1   3   6       40.29       38.03      2.83 o 
   0   3   6      391.49      388.68      6.47 o 
   1   3   6      174.52      153.12      3.85 o 
   2   3   6       14.17       18.07      1.26 o 
   3   3   6        1.84        5.28      0.99 o 
   4   3   6        1.53        1.73      0.86 o 
   5   3   6      649.04      597.55     10.85 o 
   6   3   6      109.69      126.58      6.03 o 
   7   3   6       28.47       30.78      3.48 o 
   8   3   6       21.07       22.51      3.43 o 
   9   3   6       18.45       24.72      4.49 o 
  10   3   6       73.68       68.17      8.18 o 
  11   3   6        5.80        5.63      5.84 o 
 -10   4   6       23.85       28.19      7.21 o 
  -9   4   6       37.57       39.59      5.77 o 
  -8   4   6       20.40       20.64      4.40 o 
  -7   4   6      123.25      140.55     11.86 o 
  -6   4   6       61.43       57.61      5.36 o 
  -5   4   6      148.59      147.35      6.73 o 
  -4   4   6        8.79        8.50      1.40 o 
  -3   4   6      200.76      187.50      3.72 o 
  -2   4   6      276.50      284.16      4.85 o 
  -1   4   6       65.45       61.60      6.84 o 
   0   4   6       35.81       32.79      2.47 o 
   1   4   6      206.75      208.80      4.65 o 
   2   4   6      717.27      709.66      9.32 o 
   3   4   6        4.73        8.39      1.21 o 
   4   4   6       11.59       14.90      1.39 o 
   5   4   6      122.89      115.90      4.58 o 
   6   4   6        5.74        7.71      2.04 o 
   7   4   6        0.13        0.68      1.70 o 
   8   4   6        4.03        4.80      2.98 o 
   9   4   6       12.41       13.46      3.98 o 
  10   4   6        8.12       14.07      6.72 o 
  11   4   6       29.84       26.72     16.41 o 
  -9   5   6       19.13       15.96      5.34 o 
  -8   5   6       72.20       64.49      7.50 o 
  -7   5   6       66.78       56.46      6.38 o 
  -6   5   6       94.45      118.02      7.26 o 
  -5   5   6      143.37      142.86      7.27 o 
  -4   5   6       22.64       23.15      2.55 o 
  -3   5   6        3.28        3.37      1.08 o 
  -2   5   6      134.09      127.99      3.70 o 
  -1   5   6      436.31      447.94      5.91 o 
   0   5   6       92.49       85.48      2.81 o 
   1   5   6      181.33      154.01      3.13 o 
   2   5   6      643.73      604.52      7.76 o 
   3   5   6      527.21      519.04      9.57 o 
   4   5   6      100.20      114.65      4.33 o 
   5   5   6       12.64       12.07      1.75 o 
   6   5   6        4.35        0.81      1.49 o 
   7   5   6        3.64        2.11      1.91 o 
   8   5   6       79.47       77.42      7.84 o 
   9   5   6        8.00        7.62      4.55 o 
  10   5   6       54.05       51.79      7.55 o 
  11   5   6       17.57       11.25     14.78 o 
  -9   6   6        0.08        2.67      4.14 o 
  -8   6   6        0.16       -1.96      3.21 o 
  -7   6   6       13.50        7.91      3.92 o 
  -6   6   6      171.62      198.07     11.16 o 
  -5   6   6        0.66        0.09      2.24 o 
  -4   6   6      235.53      246.54      8.39 o 
  -3   6   6        2.44       -0.71      1.19 o 
  -2   6   6      606.43      575.49      8.42 o 
  -1   6   6      542.00      536.43      8.59 o 
   0   6   6      346.51      317.07      5.94 o 
   1   6   6      863.01      826.79     11.37 o 
   2   6   6       83.52       84.61      3.06 o 
   3   6   6        8.55        7.77      1.57 o 
   4   6   6      785.08      750.96     12.69 o 
   5   6   6      456.69      416.34     13.53 o 
   6   6   6        0.32        0.57      1.55 o 
   7   6   6       22.84       21.36      3.76 o 
   8   6   6        1.01       -0.33      2.29 o 
   9   6   6        8.70        7.48      3.52 o 
  10   6   6        5.53        4.14      4.07 o 
  -9   7   6        6.19        1.09      5.84 o 
  -8   7   6       23.80       15.01      5.07 o 
  -7   7   6        5.60        9.37      4.35 o 
  -6   7   6        5.68        5.53      3.06 o 
  -5   7   6       11.65        8.55      2.94 o 
  -4   7   6        8.26        8.13      2.47 o 
  -3   7   6      144.34      145.61      6.75 o 
  -2   7   6      502.18      495.56     11.64 o 
  -1   7   6      240.41      237.10      6.49 o 
   0   7   6       57.52       61.77      3.38 o 
   1   7   6      517.29      487.90      7.85 o 
   2   7   6     1267.35     1228.40     16.28 o 
   3   7   6      155.17      150.64      5.34 o 
   4   7   6      241.84      228.55      7.31 o 
   5   7   6        0.62       -0.63      1.70 o 
   6   7   6      227.62      202.85      8.64 o 
   7   7   6       11.67       14.58      4.14 o 
   8   7   6       48.75       39.89      7.25 o 
   9   7   6        1.79        6.03      3.78 o 
  10   7   6       23.28       22.04      5.85 o 
  -8   8   6       33.81       23.09      5.92 o 
  -7   8   6        1.12        1.97      3.65 o 
  -6   8   6        7.70        9.21      3.87 o 
  -5   8   6       37.73       35.51      4.69 o 
  -4   8   6        2.54        3.65      2.37 o 
  -3   8   6       15.61       12.96      3.33 o 
  -2   8   6      110.74      111.96      7.62 o 
  -1   8   6       25.83       17.73      3.42 o 
   0   8   6        0.83        0.71      1.71 o 
   1   8   6      386.41      349.46      7.37 o 
   2   8   6      195.89      177.39      5.76 o 
   3   8   6       76.28       70.44     10.03 o 
   4   8   6       63.28       62.29      4.82 o 
   5   8   6       29.71       27.55      3.73 o 
   6   8   6       55.66       62.35      5.53 o 
   7   8   6       30.30       38.70      5.62 o 
   8   8   6        1.94        0.48      3.03 o 
   9   8   6        2.51       -0.72      3.61 o 
  10   8   6        4.03        6.82      5.30 o 
  -7   9   6        6.50        5.08      4.38 o 
  -6   9   6       13.63        7.14      3.56 o 
  -5   9   6       21.70       24.18      4.24 o 
  -4   9   6       13.68       18.76      3.84 o 
  -3   9   6       35.42       37.29      5.61 o 
  -2   9   6        1.83        5.20      2.70 o 
  -1   9   6       31.72       27.73      6.38 o 
   0   9   6       89.33      101.99      7.20 o 
   1   9   6      161.08      175.79      6.49 o 
   2   9   6      134.97      125.00      6.61 o 
   3   9   6        0.00       -1.59      1.59 o 
   4   9   6       41.43       33.37      5.10 o 
   5   9   6       19.00       18.22      3.95 o 
   6   9   6       22.52       19.37      3.80 o 
   7   9   6        0.12       -0.90      2.56 o 
   8   9   6       66.96       77.13      8.65 o 
   9   9   6        4.46        2.55      3.98 o 
  -6  10   6        4.97       -0.94      3.72 o 
  -5  10   6       60.81       52.71      7.50 o 
  -4  10   6        0.55        4.39      2.99 o 
  -3  10   6      136.16      182.34     14.76 o 
  -2  10   6      222.36      238.14     11.44 o 
  -1  10   6        0.80       -0.68      2.26 o 
   0  10   6        5.82       10.69      3.14 o 
   1  10   6        4.75        0.68      2.48 o 
   2  10   6       43.60       42.54      4.62 o 
   3  10   6       53.35       53.35      4.95 o 
   4  10   6        4.03        6.02      2.53 o 
   5  10   6        0.23       -2.29      2.29 o 
   6  10   6        1.47        1.87      3.61 o 
   7  10   6        2.10       -1.79      4.54 o 
   8  10   6       63.64       80.36     10.99 o 
  -5  11   6       36.27       39.37      6.59 o 
  -4  11   6       46.48       55.83      6.38 o 
  -3  11   6        4.69        3.07      3.80 o 
  -2  11   6       25.93       20.19      4.67 o 
  -1  11   6       54.00       62.47      7.34 o 
   0  11   6       91.61       86.96      7.56 o 
   1  11   6       29.89       27.40      4.07 o 
   2  11   6        1.39        0.72      2.42 o 
   3  11   6       46.06       43.40      9.32 o 
   4  11   6       79.93       89.04      6.87 o 
   5  11   6       26.40       21.52      4.40 o 
   6  11   6        2.76       -0.42      2.85 o 
   7  11   6       28.03       38.04      6.67 o 
  -4  12   6        3.30        5.08      4.38 o 
  -3  12   6       30.53       44.12     10.87 o 
  -2  12   6        3.96        2.64      3.74 o 
  -1  12   6      123.64      116.53     10.15 o 
   0  12   6      110.08      100.31      8.71 o 
   1  12   6       70.29       73.50      7.56 o 
   2  12   6        0.01       -2.53      2.53 o 
   3  12   6        1.12       -1.78      2.70 o 
   4  12   6       40.33       49.35      5.92 o 
   5  12   6        4.70        0.42      2.98 o 
   6  12   6        2.92       -0.70      3.35 o 
  -1  13   6       12.75       14.23      6.03 o 
   0  13   6        0.92        3.07      4.89 o 
   1  13   6      151.94      171.29     14.27 o 
   2  13   6      108.19      100.74      8.96 o 
   3  13   6      143.41      139.05     13.94 o 
   4  13   6        0.36       -4.01      4.22 o 
  -3  -9   7        0.74        1.24      3.65 o 
  -2  -9   7        1.23       -0.89      3.18 o 
  -1  -9   7        5.33        6.05      3.97 o 
   0  -9   7       43.46       40.25      5.96 o 
   1  -9   7        0.07        4.89      3.76 o 
  -5  -8   7       12.24       15.87      4.40 o 
  -4  -8   7        1.77        7.05      3.77 o 
  -3  -8   7       55.22       46.99      6.06 o 
  -2  -8   7       11.87       12.21      3.98 o 
  -1  -8   7        0.27        3.34      2.85 o 
   0  -8   7      109.75      105.63      9.61 o 
   1  -8   7       38.14       41.00      8.31 o 
   2  -8   7       37.12       31.37      5.98 o 
   3  -8   7        5.19        6.27      4.33 o 
   4  -8   7       85.97       86.79     11.50 o 
  -6  -7   7        0.91        0.78      3.37 o 
  -5  -7   7       23.94       20.21      4.61 o 
  -4  -7   7       16.25       11.20      4.14 o 
  -3  -7   7      204.01      197.82      9.68 o 
  -2  -7   7      124.97      132.36      7.91 o 
  -1  -7   7        0.56       -0.90      2.26 o 
   0  -7   7       37.69       33.54      3.87 o 
   1  -7   7      184.18      191.06      9.52 o 
   2  -7   7       89.01       93.15      8.88 o 
   3  -7   7      237.02      253.99     22.37 o 
   4  -7   7      121.98      140.96     11.29 o 
   5  -7   7       33.02       32.51      6.39 o 
  -7  -6   7        0.57        2.39      3.23 o 
  -6  -6   7       15.29       12.09      3.60 o 
  -5  -6   7        0.31        2.25      2.52 o 
  -4  -6   7       43.45       32.54      4.17 o 
  -3  -6   7        4.76        1.03      2.43 o 
  -2  -6   7       32.20       26.24      3.64 o 
  -1  -6   7        6.13        4.06      2.38 o 
   0  -6   7      576.84      591.99     13.55 o 
   1  -6   7       36.68       32.45      4.33 o 
   2  -6   7       14.01       18.38      3.73 o 
   3  -6   7       27.04       31.26      4.62 o 
   4  -6   7      165.32      165.08     11.54 o 
   5  -6   7       39.02       36.18      6.31 o 
   6  -6   7        8.16        7.14      4.19 o 
  -8  -5   7        3.59       -2.19      3.19 o 
  -7  -5   7       57.52       57.78      5.62 o 
  -6  -5   7        1.31       -0.31      2.30 o 
  -5  -5   7       10.83       11.83      3.36 o 
  -4  -5   7       22.41       18.88      3.15 o 
  -3  -5   7        2.95        2.06      2.12 o 
  -2  -5   7       22.56       23.16      3.21 o 
  -1  -5   7        0.50        0.12      1.64 o 
   0  -5   7        1.23       -0.64      1.75 o 
   1  -5   7      111.52      127.14      5.96 o 
   2  -5   7      145.00      147.80      8.28 o 
   3  -5   7        0.92       -0.70      2.11 o 
   4  -5   7       21.97       24.94      4.22 o 
   5  -5   7       80.75       77.46      7.88 o 
   6  -5   7       34.08       24.71      5.38 o 
   7  -5   7        0.17       -3.54      3.54 o 
  -9  -4   7       98.93       72.66      8.03 o 
  -8  -4   7       31.64       37.71      4.91 o 
  -7  -4   7        1.55        2.88      2.74 o 
  -6  -4   7      133.41      129.55      7.59 o 
  -5  -4   7        0.23       -1.94      1.94 o 
  -4  -4   7        3.57        2.83      1.88 o 
  -3  -4   7      112.79      121.48      6.25 o 
  -2  -4   7       20.47       29.95      3.48 o 
  -1  -4   7       21.32       20.59      2.69 o 
   0  -4   7       35.76       34.10      3.36 o 
   1  -4   7        0.97        2.22      1.56 o 
   2  -4   7        0.37        0.74      1.60 o 
   3  -4   7       49.38       41.23      5.06 o 
   4  -4   7       63.08       52.23      6.00 o 
   5  -4   7        2.20        0.15      2.72 o 
   6  -4   7       72.08       59.18      7.08 o 
   7  -4   7        0.25       -1.71      3.26 o 
   8  -4   7        1.98       -3.27      3.47 o 
  -9  -3   7      559.22      521.36     19.62 o 
  -8  -3   7       24.34       18.23      4.28 o 
  -7  -3   7       66.11       57.89      4.75 o 
  -6  -3   7       66.14       68.66      6.01 o 
  -5  -3   7      104.22      105.37      5.66 o 
  -4  -3   7      125.27      143.36      6.54 o 
  -3  -3   7        5.98        6.02      1.85 o 
  -2  -3   7        0.15        0.01      1.32 o 
  -1  -3   7      265.22      263.27      6.92 o 
   0  -3   7       98.96      105.78      7.40 o 
   1  -3   7        1.45        1.24      1.36 o 
   2  -3   7       15.94       17.70      2.38 o 
   3  -3   7       36.85       38.63      7.47 o 
   4  -3   7      194.63      184.57     10.17 o 
   5  -3   7       12.55       15.42      4.51 o 
   6  -3   7        4.91        8.90      3.70 o 
   7  -3   7        1.63        1.53      3.36 o 
   8  -3   7       58.84       68.84     14.94 o 
   9  -3   7       42.74       46.67      9.44 o 
  -9  -2   7        0.07        3.27      3.36 o 
  -8  -2   7       80.19       87.37      9.41 o 
  -7  -2   7       82.08       92.19      6.56 o 
  -6  -2   7       29.04       21.20      2.84 o 
  -5  -2   7        9.47       11.82      2.24 o 
  -4  -2   7      109.17      125.61      5.38 o 
  -3  -2   7        6.88        6.97      1.59 o 
  -2  -2   7      159.35      149.32      4.40 o 
  -1  -2   7        3.92        2.73      1.13 o 
   0  -2   7      137.72      133.33      4.09 o 
   1  -2   7      110.68      106.43      5.66 o 
   2  -2   7       80.91       78.18      4.14 o 
   3  -2   7       24.26       22.88      3.50 o 
   4  -2   7       46.24       42.11      4.84 o 
   5  -2   7       79.76       65.82      7.27 o 
   6  -2   7      248.23      221.43     12.32 o 
   7  -2   7       22.43       26.63      5.25 o 
   8  -2   7       88.10      101.65     19.58 o 
   9  -2   7       16.01       15.31      9.19 o 
 -10  -1   7       36.93       42.84      7.18 o 
  -9  -1   7        8.68        6.52      3.29 o 
  -8  -1   7       63.69       65.28      5.60 o 
  -7  -1   7       55.53       50.06      4.57 o 
  -6  -1   7       16.71        9.48      2.23 o 
  -5  -1   7       52.85       55.29      4.68 o 
  -4  -1   7      121.35      121.40      4.34 o 
  -3  -1   7      401.21      410.80      6.94 o 
  -2  -1   7       57.29       56.32      2.39 o 
  -1  -1   7        3.07        2.78      0.89 o 
   0  -1   7      237.66      237.15      4.65 o 
   1  -1   7      157.63      149.24      3.87 o 
   2  -1   7      766.34      732.22     10.56 o 
   3  -1   7       73.80       68.53      5.14 o 
   4  -1   7       97.32      105.23      7.01 o 
   5  -1   7        3.04        0.03      2.11 o 
   6  -1   7       90.46      100.70      8.04 o 
   7  -1   7        2.45       -0.16      2.83 o 
   8  -1   7       84.49       86.67      8.70 o 
   9  -1   7        3.28        4.55      4.20 o 
  10  -1   7       55.52       62.82     10.21 o 
 -10   0   7       64.42       45.82      6.25 o 
  -9   0   7       84.98       93.39      7.79 o 
  -8   0   7        1.52        0.73      2.25 o 
  -7   0   7        1.23       -0.39      2.04 o 
  -6   0   7       18.01       16.78      2.70 o 
  -5   0   7       37.51       33.99      2.86 o 
  -4   0   7       12.29        9.68      1.37 o 
  -3   0   7       43.29       39.80      1.91 o 
  -2   0   7      300.20      282.33      3.83 o 
  -1   0   7      307.50      307.73      5.36 o 
   0   0   7       13.83       13.94      2.25 o 
   1   0   7       48.76       49.51      1.88 o 
   2   0   7      154.41      148.76      4.07 o 
   3   0   7      583.30      587.27     11.23 o 
   4   0   7      283.35      234.32     10.20 o 
   5   0   7      180.14      167.01     11.81 o 
   6   0   7       10.52        4.18      2.69 o 
   7   0   7      188.21      182.21     11.14 o 
   8   0   7        0.06       -2.15      2.74 o 
   9   0   7       48.31       45.04      6.73 o 
  10   0   7       63.28       55.05     10.93 o 
 -10   1   7       39.66       34.17      5.78 o 
  -9   1   7        0.55        0.75      2.87 o 
  -8   1   7      144.17      142.05      7.78 o 
  -7   1   7       40.63       35.59      4.96 o 
  -6   1   7       53.79       57.12      4.26 o 
  -5   1   7      106.91      108.59      4.52 o 
  -4   1   7      308.30      305.81      5.10 o 
  -3   1   7       75.00       78.22      3.48 o 
  -2   1   7      111.39      115.94      3.77 o 
  -1   1   7       98.32      102.57      6.78 o 
   0   1   7      745.00      761.61     25.22 o 
   1   1   7      252.84      232.59      5.10 o 
   2   1   7      587.41      548.45      7.63 o 
   3   1   7       51.88       36.06      2.32 o 
   4   1   7        1.61        2.27      1.34 o 
   5   1   7      565.42      525.56     13.94 o 
   6   1   7      260.86      235.45     10.04 o 
   7   1   7       22.05       18.40      4.04 o 
   8   1   7        1.33        1.08      2.84 o 
   9   1   7        5.62        4.14      3.83 o 
  10   1   7       30.11       20.62      6.35 o 
 -10   2   7        1.61        3.90      4.13 o 
  -9   2   7        2.64        3.77      3.45 o 
  -8   2   7       36.51       40.08      4.47 o 
  -7   2   7       48.15       50.17      4.38 o 
  -6   2   7       25.70       24.07      5.28 o 
  -5   2   7       51.64       49.58      3.00 o 
  -4   2   7        3.82        3.83      0.85 o 
  -3   2   7       40.76       49.01      2.56 o 
  -2   2   7       59.30       62.24      3.25 o 
  -1   2   7      277.58      283.63     10.60 o 
   0   2   7        3.25        5.92      0.98 o 
   1   2   7       54.36       53.68      3.42 o 
   2   2   7       22.94       23.73      1.04 o 
   3   2   7       19.81       20.05      1.66 o 
   4   2   7       13.20        8.77      2.38 o 
   5   2   7      149.20      121.09      5.79 o 
   6   2   7        5.30        4.97      2.17 o 
   7   2   7       60.36       44.29      6.39 o 
   8   2   7       13.42        7.23      3.86 o 
   9   2   7       97.64      111.32      9.82 o 
  10   2   7       57.00       70.13      8.63 o 
 -10   3   7       93.58       92.39      8.64 o 
  -9   3   7      109.17      103.01      8.21 o 
  -8   3   7        8.94        8.17      3.31 o 
  -7   3   7       16.29       16.06      3.14 o 
  -6   3   7      222.71      221.65     11.43 o 
  -5   3   7       94.52       94.72      4.16 o 
  -4   3   7       26.00       23.22      1.58 o 
  -3   3   7       33.41       35.66      2.70 o 
  -2   3   7      152.38      145.08      7.28 o 
  -1   3   7       64.86       53.09      2.12 o 
   0   3   7       11.03       13.47      5.65 o 
   1   3   7      288.61      253.19      7.50 o 
   2   3   7       36.49       31.27      1.85 o 
   3   3   7      135.77      137.17      4.58 o 
   4   3   7      222.98      213.25      5.92 o 
   5   3   7       35.21       29.13      4.59 o 
   6   3   7       49.64       49.36      4.64 o 
   7   3   7       22.01       21.80      3.70 o 
   8   3   7      105.28      110.01      7.96 o 
   9   3   7        0.61        2.17      3.39 o 
  10   3   7       25.83       35.64     12.60 o 
  -9   4   7       57.27       53.51      8.38 o 
  -8   4   7      184.45      189.82     10.50 o 
  -7   4   7        0.26       -1.39      2.24 o 
  -6   4   7        8.48        9.81      2.80 o 
  -5   4   7       12.07       12.88      2.22 o 
  -4   4   7      379.65      379.64      6.12 o 
  -3   4   7       58.53       54.35      2.67 o 
  -2   4   7        0.70        2.17      0.85 o 
  -1   4   7        0.33        0.31      1.05 o 
   0   4   7      235.56      233.56      6.15 o 
   1   4   7      301.43      293.68      7.32 o 
   2   4   7        0.26       -0.02      0.76 o 
   3   4   7      753.53      684.62      9.40 o 
   4   4   7      126.52      106.87      3.70 o 
   5   4   7       54.03       47.63      4.05 o 
   6   4   7       11.26       13.02      3.61 o 
   7   4   7       24.41       18.67      3.50 o 
   8   4   7       31.49       36.98      5.08 o 
   9   4   7       45.57       60.91      7.52 o 
  10   4   7        2.30        6.37      4.27 o 
  -9   5   7       44.34       36.60      8.48 o 
  -8   5   7      111.57      100.42      9.04 o 
  -7   5   7      194.76      195.32      9.95 o 
  -6   5   7        5.77        8.85      2.81 o 
  -5   5   7        1.36        1.20      2.51 o 
  -4   5   7        4.90        4.21      1.61 o 
  -3   5   7      245.99      259.14      4.62 o 
  -2   5   7      334.90      342.29      5.24 o 
  -1   5   7       59.00       62.06      3.04 o 
   0   5   7        7.56       10.13      1.57 o 
   1   5   7       60.66       67.55      4.05 o 
   2   5   7       99.20      113.75      2.87 o 
   3   5   7       38.66       34.75      2.06 o 
   4   5   7      336.93      310.88      6.02 o 
   5   5   7      107.24       81.83      6.96 o 
   6   5   7      157.07      170.43     17.28 o 
   7   5   7        0.55        0.36      2.11 o 
   8   5   7       83.70      102.87      8.34 o 
   9   5   7       13.11       17.42      5.08 o 
  10   5   7       26.87       17.67      8.72 o 
  -9   6   7       19.91       15.87      5.45 o 
  -8   6   7      188.64      174.64     11.81 o 
  -7   6   7        0.24       -2.77      2.77 o 
  -6   6   7       78.05       78.80      7.11 o 
  -5   6   7        5.43        5.33      2.64 o 
  -4   6   7      297.93      290.45      9.85 o 
  -3   6   7      101.89      107.48      4.75 o 
  -2   6   7      261.41      227.68      4.35 o 
  -1   6   7        6.72        7.43      1.47 o 
   0   6   7        1.07        0.57      0.82 o 
   1   6   7      192.16      187.37      4.78 o 
   2   6   7     1131.56     1076.38     12.38 o 
   3   6   7       42.25       42.04      2.63 o 
   4   6   7        0.96        1.26      1.39 o 
   5   6   7      149.39      138.55      7.43 o 
   6   6   7        0.73        2.65      3.20 o 
   7   6   7       11.10        7.26      2.76 o 
   8   6   7       13.67        7.12      3.22 o 
   9   6   7       16.07       12.63      4.70 o 
  10   6   7       39.70       29.46      8.74 o 
  -8   7   7        8.70        2.85      3.96 o 
  -7   7   7        0.35       -0.73      3.30 o 
  -6   7   7       22.25       20.57      5.81 o 
  -5   7   7       94.02       88.98      7.15 o 
  -4   7   7       97.94      108.35      7.78 o 
  -3   7   7      220.82      214.05      9.14 o 
  -2   7   7       21.28       19.38      2.41 o 
  -1   7   7      732.03      691.90     10.53 o 
   0   7   7      573.43      561.44      9.07 o 
   1   7   7      191.04      199.16      5.38 o 
   2   7   7      108.91      104.22      4.83 o 
   3   7   7        1.12        1.90      1.44 o 
   4   7   7       52.50       55.55      5.40 o 
   5   7   7       65.73       67.89      5.93 o 
   6   7   7      213.45      197.48      9.52 o 
   7   7   7       15.99       16.93      3.59 o 
   8   7   7       56.09       55.35      6.76 o 
   9   7   7       19.94       23.35      5.50 o 
  10   7   7       63.31       67.74     12.79 o 
  -8   8   7        0.00        3.34      4.27 o 
  -7   8   7       19.69       17.39      4.91 o 
  -6   8   7       20.43       15.19      4.25 o 
  -5   8   7       24.60       29.36      4.26 o 
  -4   8   7       37.24       39.54      4.52 o 
  -3   8   7        0.09        1.41      1.99 o 
  -2   8   7       75.47       73.50      5.16 o 
  -1   8   7       43.88       40.11      4.49 o 
   0   8   7        0.01        2.64      1.78 o 
   1   8   7       19.87       16.15      2.37 o 
   2   8   7      228.05      226.73      6.33 o 
   3   8   7        0.08       -1.28      1.84 o 
   4   8   7        1.23        5.02      2.01 o 
   5   8   7        3.43        3.37      2.09 o 
   6   8   7       31.72       30.93      7.50 o 
   7   8   7       54.83       69.25      9.91 o 
   8   8   7       10.33       15.29      8.16 o 
   9   8   7        1.69        1.33      3.54 o 
  -7   9   7       17.10       19.23      5.42 o 
  -6   9   7        6.50        4.61      3.79 o 
  -5   9   7       10.03        7.48      3.64 o 
  -4   9   7        4.25        1.58      2.58 o 
  -3   9   7        4.16        0.05      2.08 o 
  -2   9   7       77.31       76.40      6.74 o 
  -1   9   7      136.92      146.54      8.94 o 
   0   9   7      186.35      189.78      9.20 o 
   1   9   7       19.90       17.90      2.95 o 
   2   9   7       21.66       15.29      2.46 o 
   3   9   7       14.30       13.52      2.78 o 
   4   9   7       18.63       15.78      3.59 o 
   5   9   7       33.66       30.24      3.89 o 
   6   9   7        1.32       -1.74      2.84 o 
   7   9   7       35.01       33.95      5.93 o 
   8   9   7       43.47       38.29      6.19 o 
   9   9   7        3.85        5.13      4.73 o 
  -6  10   7        1.08       -0.76      3.74 o 
  -5  10   7       90.70       92.59      7.72 o 
  -4  10   7      157.67      184.94     13.67 o 
  -3  10   7       40.19       43.28      4.95 o 
  -2  10   7        7.32        8.34      3.39 o 
  -1  10   7        0.04       -0.34      2.56 o 
   0  10   7       19.79       25.52      5.11 o 
   1  10   7      139.26      158.69      9.29 o 
   2  10   7       34.02       29.45      3.74 o 
   3  10   7       26.38       27.82      3.74 o 
   4  10   7        2.66        1.01      2.41 o 
   5  10   7       55.57       54.13      6.40 o 
   6  10   7        0.94        3.02      4.10 o 
   7  10   7        9.37        7.68      5.42 o 
   8  10   7      252.86      280.59     20.24 o 
  -5  11   7        0.21       -3.52      3.52 o 
  -4  11   7        0.21       -2.27      4.89 o 
  -3  11   7      116.96      141.24      8.92 o 
  -2  11   7       78.99       67.77      7.43 o 
  -1  11   7       90.32       81.48      8.41 o 
   0  11   7      109.56      122.49     14.48 o 
   1  11   7       28.99       28.37      4.67 o 
   2  11   7       36.66       29.89      6.27 o 
   3  11   7      110.24      128.20      9.38 o 
   4  11   7        0.02       -2.50      2.50 o 
   5  11   7        0.25       -1.62      2.59 o 
   6  11   7        1.23        1.60      5.04 o 
   7  11   7       34.19       35.45      8.26 o 
  -3  12   7       29.95       40.00      7.90 o 
  -2  12   7       80.70       86.94      9.90 o 
  -1  12   7        7.07       -0.63      3.39 o 
   0  12   7        6.78        6.31      6.81 o 
   1  12   7        8.61        7.82      3.90 o 
   2  12   7        0.11       -0.91      2.55 o 
   3  12   7       12.91        8.91      3.40 o 
   4  12   7        3.13        4.41      3.01 o 
   5  12   7       24.26       24.27      4.84 o 
   6  12   7       13.12       15.56      5.72 o 
   0  13   7       27.18       28.55      6.73 o 
   1  13   7       73.68       65.62      9.34 o 
   2  13   7        0.28        0.07      4.54 o 
   3  13   7       15.62       21.19      4.98 o 
  -3  -8   8        0.06       -0.83      3.53 o 
  -2  -8   8        2.32        0.62      3.54 o 
  -1  -8   8        7.86       11.40      3.96 o 
   0  -8   8      151.61      120.67     11.01 o 
   1  -8   8       73.85       76.67      7.51 o 
   2  -8   8       14.59       15.42      4.98 o 
  -5  -7   8       26.98       19.57      4.96 o 
  -4  -7   8      108.00       93.50      8.08 o 
  -3  -7   8        0.79        0.92      2.84 o 
  -2  -7   8       85.74       86.72      6.87 o 
  -1  -7   8       65.23       65.02      5.81 o 
   0  -7   8      114.97      133.55      8.21 o 
   1  -7   8      134.84      144.80     10.57 o 
   2  -7   8       54.18       50.73      6.11 o 
   3  -7   8       10.13        5.79      3.95 o 
   4  -7   8       41.72       36.39      8.12 o 
  -6  -6   8       29.31       15.20      4.26 o 
  -5  -6   8        5.56        3.98      3.12 o 
  -4  -6   8       34.55       39.52      4.74 o 
  -3  -6   8       31.39       29.06      4.63 o 
  -2  -6   8      167.38      189.12      9.25 o 
  -1  -6   8       15.51       13.62      3.18 o 
   0  -6   8        2.01        1.17      2.48 o 
   1  -6   8      233.77      233.78     10.19 o 
   2  -6   8       22.98       28.58      4.64 o 
   3  -6   8       58.31       69.44      6.59 o 
   4  -6   8       37.23       31.64      5.88 o 
   5  -6   8       15.63       12.96      4.50 o 
  -7  -5   8       46.33       31.79      5.84 o 
  -6  -5   8        0.10       -0.52      2.68 o 
  -5  -5   8        7.12        9.51      3.02 o 
  -4  -5   8       48.52       45.56      7.27 o 
  -3  -5   8        3.39        3.51      2.31 o 
  -2  -5   8        7.52        4.98      2.37 o 
  -1  -5   8      147.89      164.50      7.79 o 
   0  -5   8      441.98      478.35     11.70 o 
   1  -5   8       10.39        6.05      2.55 o 
   2  -5   8       24.81       19.43      4.96 o 
   3  -5   8       54.57       67.00      6.98 o 
   4  -5   8       75.85       71.04      6.50 o 
   5  -5   8        8.97       10.98      4.26 o 
   6  -5   8        3.58        8.35      3.96 o 
  -8  -4   8        6.71       11.31      3.58 o 
  -7  -4   8       22.02       19.25      3.82 o 
  -6  -4   8        2.21        0.71      2.50 o 
  -5  -4   8       13.79       14.70      3.33 o 
  -4  -4   8       42.53       39.80      4.08 o 
  -3  -4   8       15.80       23.86      3.19 o 
  -2  -4   8       10.44       12.85      2.49 o 
  -1  -4   8       68.64       70.72      4.85 o 
   0  -4   8       35.18       36.07      3.67 o 
   1  -4   8      350.22      352.23      9.38 o 
   2  -4   8       80.43       78.53      7.87 o 
   3  -4   8       18.59       12.62      3.54 o 
   4  -4   8       11.06       14.76      3.87 o 
   5  -4   8       29.01       24.84      4.90 o 
   6  -4   8        1.49        1.79      3.63 o 
   7  -4   8      135.66      144.40     11.82 o 
  -8  -3   8       67.89       61.82      6.79 o 
  -7  -3   8       17.63       19.34      3.72 o 
  -6  -3   8       34.73       39.73      3.94 o 
  -5  -3   8       95.41       96.98      5.58 o 
  -4  -3   8        1.77        0.63      1.73 o 
  -3  -3   8      249.58      270.64      7.67 o 
  -2  -3   8      167.56      168.29      6.36 o 
  -1  -3   8      210.66      217.25      8.08 o 
   0  -3   8       82.74       84.53      4.86 o 
   1  -3   8       17.55       20.97      3.51 o 
   2  -3   8      344.83      353.47     10.05 o 
   3  -3   8        3.64       11.83      3.17 o 
   4  -3   8       39.88       48.51      5.68 o 
   5  -3   8        7.43        4.89      3.28 o 
   6  -3   8      124.54      143.25     10.52 o 
   7  -3   8        0.77        1.03      3.54 o 
   8  -3   8        7.70       14.49      5.12 o 
  -9  -2   8       73.55       69.99      6.96 o 
  -8  -2   8       21.48       17.30      3.75 o 
  -7  -2   8        5.72        2.10      2.21 o 
  -6  -2   8        9.43        8.21      2.42 o 
  -5  -2   8       26.86       26.41      3.06 o 
  -4  -2   8       14.85       11.24      2.21 o 
  -3  -2   8       27.35       25.68      5.04 o 
  -2  -2   8        0.43       -1.02      1.02 o 
  -1  -2   8      195.95      200.69      5.09 o 
   0  -2   8      178.51      186.53      5.06 o 
   1  -2   8      198.85      196.06      5.61 o 
   2  -2   8       48.78       42.32      3.90 o 
   3  -2   8       99.71       97.72      6.85 o 
   4  -2   8      103.10       93.95      7.10 o 
   5  -2   8      117.69      116.92     15.47 o 
   6  -2   8       44.59       39.80      5.51 o 
   7  -2   8       97.51       87.03      8.50 o 
   8  -2   8       10.56       12.20      5.63 o 
   9  -2   8       10.20        8.82      4.98 o 
  -9  -1   8        6.04        5.15      3.30 o 
  -8  -1   8       15.98       18.68      4.50 o 
  -7  -1   8        4.39        3.88      2.46 o 
  -6  -1   8        8.92        4.14      1.86 o 
  -5  -1   8        1.00        1.46      1.53 o 
  -4  -1   8      204.62      224.74      6.10 o 
  -3  -1   8        1.90        2.73      1.10 o 
  -2  -1   8        6.21        2.61      0.96 o 
  -1  -1   8       21.28       27.62      1.73 o 
   0  -1   8      424.72      420.91      8.03 o 
   1  -1   8      151.75      160.32      4.62 o 
   2  -1   8      230.27      243.25      6.07 o 
   3  -1   8       28.88       24.47      3.36 o 
   4  -1   8       14.22        8.16      2.74 o 
   5  -1   8       13.47       15.19      3.46 o 
   6  -1   8      177.30      161.75     10.30 o 
   7  -1   8        8.42        3.66      3.26 o 
   8  -1   8        4.52        3.08      3.80 o 
   9  -1   8      100.85      121.26     10.99 o 
  -9   0   8       46.96       48.63      6.98 o 
  -8   0   8        0.89       -1.14      2.40 o 
  -7   0   8        9.03        8.76      2.88 o 
  -6   0   8       12.42        8.58      2.23 o 
  -5   0   8      108.98      121.07      4.92 o 
  -4   0   8      152.51      145.78      5.72 o 
  -3   0   8        6.87        4.42      1.25 o 
  -2   0   8        0.79       -0.51      0.83 o 
  -1   0   8       27.45       29.21      2.45 o 
   0   0   8       93.70       91.10      3.25 o 
   1   0   8      203.77      198.81      3.62 o 
   2   0   8      229.26      215.88      5.04 o 
   3   0   8       19.40       21.95      2.26 o 
   4   0   8        0.54        0.47      1.66 o 
   5   0   8       23.19       23.60      3.79 o 
   6   0   8       81.01       94.88      7.65 o 
   7   0   8      140.43      140.56     11.16 o 
   8   0   8       38.55       33.33     11.90 o 
   9   0   8        0.01       -0.64      3.86 o 
  -9   1   8       65.94       72.48      6.39 o 
  -8   1   8       24.11       18.25      3.56 o 
  -7   1   8       27.09       24.54      3.46 o 
  -6   1   8       16.76       13.87      2.97 o 
  -5   1   8       71.39       71.23      3.43 o 
  -4   1   8       13.45       15.82      2.16 o 
  -3   1   8      216.54      215.25      4.72 o 
  -2   1   8      218.28      224.39      7.31 o 
  -1   1   8       76.49       67.51      6.12 o 
   0   1   8      431.90      435.88     10.08 o 
   1   1   8      193.67      186.94      3.35 o 
   2   1   8       87.58       88.01      3.32 o 
   3   1   8      856.18      797.70     11.15 o 
   4   1   8      193.77      170.13      5.82 o 
   5   1   8       12.76       13.35      3.07 o 
   6   1   8        1.18        0.45      2.33 o 
   7   1   8       19.67       16.16      5.86 o 
   8   1   8       60.05       65.18      8.00 o 
   9   1   8       26.16       32.53      8.23 o 
  10   1   8       57.60       49.36      8.41 o 
  -9   2   8       27.76       26.56      4.43 o 
  -8   2   8       13.22       16.44      3.29 o 
  -7   2   8        0.45        0.12      1.99 o 
  -6   2   8        2.28       -1.54      1.54 o 
  -5   2   8      204.29      203.81      4.65 o 
  -4   2   8      364.85      381.73      7.69 o 
  -3   2   8      226.28      220.73      4.09 o 
  -2   2   8       62.24       66.53      5.51 o 
  -1   2   8       22.28       25.99      3.87 o 
   0   2   8      183.30      181.87      8.25 o 
   1   2   8      156.94      158.48      4.58 o 
   2   2   8        3.57        1.25      1.10 o 
   3   2   8      270.25      254.31      7.59 o 
   4   2   8       47.39       42.66      2.85 o 
   5   2   8       87.32       86.27      5.63 o 
   6   2   8        0.82        4.28      2.49 o 
   7   2   8       15.66       12.99      3.65 o 
   8   2   8       63.30       76.57      7.78 o 
   9   2   8       36.51       32.09      6.19 o 
  10   2   8        0.03       -1.47      3.94 o 
  -9   3   8        2.86        1.13      3.30 o 
  -8   3   8       27.19       31.00      4.62 o 
  -7   3   8       41.07       41.96      4.41 o 
  -6   3   8        5.60        2.90      1.91 o 
  -5   3   8       12.46       13.38      1.39 o 
  -4   3   8        2.22        0.50      1.14 o 
  -3   3   8      176.89      169.67      3.32 o 
  -2   3   8       83.11       80.86      7.73 o 
  -1   3   8      196.73      187.64     11.91 o 
   0   3   8      393.86      423.17     16.06 o 
   1   3   8       61.14       69.11     10.87 o 
   2   3   8      798.61      758.73     19.31 o 
   3   3   8        5.36        4.82      1.13 o 
   4   3   8        2.42        2.08      1.25 o 
   5   3   8        4.82        7.65      2.32 o 
   6   3   8      113.69      100.70      6.58 o 
   7   3   8        0.96       -2.11      2.11 o 
   8   3   8       24.16       31.83     10.12 o 
   9   3   8       99.63       99.30     10.24 o 
  10   3   8       74.23       74.86     10.27 o 
  -9   4   8       22.29       26.32      5.44 o 
  -8   4   8        4.43        3.13      3.05 o 
  -7   4   8        8.33        5.58      2.74 o 
  -6   4   8      108.73      110.54      5.77 o 
  -5   4   8       31.41       30.92      2.00 o 
  -4   4   8       18.78       15.16      3.64 o 
  -3   4   8       29.19       29.64      1.90 o 
  -2   4   8      255.04      231.10      4.94 o 
  -1   4   8      190.97      219.94     20.43 o 
   0   4   8      309.15      236.03     17.82 o 
   1   4   8     1981.63     1927.61     32.50 o 
   2   4   8       22.16       30.08      2.29 o 
   3   4   8       14.07       13.23      1.90 o 
   4   4   8       58.43       59.49      3.59 o 
   5   4   8      137.34      112.71      6.24 o 
   6   4   8       23.79       27.12      3.68 o 
   7   4   8       10.20        5.26      2.68 o 
   8   4   8       14.26       17.75      4.42 o 
   9   4   8        0.04        1.95      3.55 o 
  10   4   8        1.07       -1.53      3.81 o 
  -9   5   8      110.55      108.74      9.77 o 
  -8   5   8        0.09        0.56      2.88 o 
  -7   5   8       11.23        9.25      3.04 o 
  -6   5   8       91.78       89.97      5.91 o 
  -5   5   8       78.72       85.58      4.84 o 
  -4   5   8      283.11      290.31      9.11 o 
  -3   5   8      416.29      420.22      7.72 o 
  -2   5   8       41.15       43.80      1.75 o 
  -1   5   8        7.04        7.79      2.01 o 
   0   5   8        0.28        0.33      1.03 o 
   1   5   8      140.17      136.45      4.40 o 
   2   5   8      796.10      738.56     12.55 o 
   3   5   8      201.15      167.80      4.45 o 
   4   5   8       55.03       70.85      4.48 o 
   5   5   8       37.61       38.75      3.85 o 
   6   5   8       85.11       87.06      6.14 o 
   7   5   8        0.07        2.13      2.42 o 
   8   5   8      108.76      103.59      8.81 o 
   9   5   8      108.87      119.76     10.30 o 
  10   5   8       49.33       37.54      6.64 o 
  -8   6   8       34.57       26.96      5.37 o 
  -7   6   8        3.44        6.97      3.51 o 
  -6   6   8       55.50       51.60      7.10 o 
  -5   6   8        2.56        2.84      2.04 o 
  -4   6   8        1.62        0.07      1.10 o 
  -3   6   8       75.41       58.82     11.52 o 
  -2   6   8       29.47       35.44      2.54 o 
  -1   6   8       57.78       66.24      3.21 o 
   0   6   8        4.43        4.10      1.10 o 
   1   6   8        7.75        8.41      1.74 o 
   2   6   8      190.44      198.13      4.89 o 
   3   6   8        1.42        3.38      1.45 o 
   4   6   8       26.65       22.92      2.77 o 
   5   6   8        4.89        5.34      2.22 o 
   6   6   8       90.22       74.22      5.70 o 
   7   6   8       52.65       78.65      7.63 o 
   8   6   8       44.27       51.72      6.81 o 
   9   6   8        0.17        0.32      3.73 o 
  -8   7   8        3.86        2.62      7.68 o 
  -7   7   8       23.47       16.58      4.66 o 
  -6   7   8        0.28        1.63      3.02 o 
  -5   7   8       82.82       96.59      9.56 o 
  -4   7   8        0.11       -1.40      1.71 o 
  -3   7   8      119.84      117.34      4.00 o 
  -2   7   8      421.83      411.04     10.13 o 
  -1   7   8        4.32        4.95      2.42 o 
   0   7   8       25.52       22.13      2.72 o 
   1   7   8      111.26      101.68      5.34 o 
   2   7   8       77.55       72.13      4.00 o 
   3   7   8       88.60       87.48      4.20 o 
   4   7   8      193.38      181.66      8.80 o 
   5   7   8       55.90       57.56      7.42 o 
   6   7   8       32.54       29.24      4.14 o 
   7   7   8       92.21       99.39      8.23 o 
   8   7   8      178.71      178.53     11.51 o 
   9   7   8       80.65       79.90      8.47 o 
  -7   8   8       19.15       15.81      4.56 o 
  -6   8   8        0.57       -1.23      3.01 o 
  -5   8   8        2.51        5.68      3.85 o 
  -4   8   8       26.75       33.56      4.06 o 
  -3   8   8       53.46       60.63      4.65 o 
  -2   8   8       24.84       29.81      2.61 o 
  -1   8   8        4.09        3.38      1.28 o 
   0   8   8        0.19        0.23      1.32 o 
   1   8   8       14.18       15.42      2.26 o 
   2   8   8       46.50       40.96      4.09 o 
   3   8   8        2.94        3.34      2.03 o 
   4   8   8       57.76       78.89      5.94 o 
   5   8   8       15.28       18.23      3.50 o 
   6   8   8       24.14       24.70      4.18 o 
   7   8   8        9.55       12.06      4.79 o 
   8   8   8       62.89       81.64      8.25 o 
   9   8   8        5.47        4.78      4.23 o 
  -6   9   8        0.13        1.46      3.51 o 
  -5   9   8       26.55       34.79      5.27 o 
  -4   9   8        4.65        9.54      3.04 o 
  -3   9   8      119.97      134.32      7.72 o 
  -2   9   8      159.32      158.92      7.31 o 
  -1   9   8        0.90       -0.50      2.26 o 
   0   9   8       12.12       14.12      3.29 o 
   1   9   8        6.28        7.26      2.36 o 
   2   9   8       50.31       61.75      7.38 o 
   3   9   8      140.22      155.93      7.84 o 
   4   9   8        0.16       -2.25      2.35 o 
   5   9   8       13.16        9.67      4.53 o 
   6   9   8       40.09       54.19      9.95 o 
   7   9   8       41.30       43.60      6.08 o 
   8   9   8        0.18        2.29      3.98 o 
  -5  10   8        6.49       13.02      4.43 o 
  -4  10   8       30.17       29.96      4.70 o 
  -3  10   8        0.14       -2.30      2.30 o 
  -2  10   8       48.64       54.29      5.13 o 
  -1  10   8       77.19       80.00      7.16 o 
   0  10   8       87.52       94.14      6.43 o 
   1  10   8       79.97       98.31      6.48 o 
   2  10   8       44.41       41.89      7.62 o 
   3  10   8       10.38       15.62      3.17 o 
   4  10   8       32.10       32.56      4.86 o 
   5  10   8        3.78        4.39      3.90 o 
   6  10   8       21.12       11.65      4.80 o 
   7  10   8       32.97       34.82      6.24 o 
  -4  11   8       25.12       19.11      5.04 o 
  -3  11   8      296.27      336.69     14.10 o 
  -2  11   8       67.15       77.79      6.50 o 
  -1  11   8        2.45       -0.62      3.12 o 
   0  11   8       27.97       21.59      4.57 o 
   1  11   8      240.77      267.33     19.72 o 
   2  11   8       45.39       49.91      5.96 o 
   3  11   8       11.30        5.47      2.90 o 
   4  11   8       58.84       62.75      6.52 o 
   5  11   8        0.60        1.42      3.11 o 
   6  11   8       46.15       51.55      7.33 o 
  -2  12   8       11.09        5.43      5.87 o 
  -1  12   8       30.27       30.32      9.61 o 
   0  12   8       46.67       46.15     11.65 o 
   1  12   8        9.44        5.24      3.88 o 
   2  12   8        3.67       -0.16      3.38 o 
   3  12   8      160.85      178.80      9.68 o 
   4  12   8       37.68       45.63      7.73 o 
   5  12   8        6.83        6.69      3.59 o 
  -3  -7   9      114.03       90.60      8.02 o 
  -2  -7   9        0.08       -1.16      3.18 o 
  -1  -7   9        3.88        2.85      3.47 o 
   0  -7   9      130.42      126.94     15.62 o 
   1  -7   9       28.87       22.03      4.74 o 
   2  -7   9        4.95        2.26      4.45 o 
  -5  -6   9        0.98        1.12      3.26 o 
  -4  -6   9      104.21      105.83      7.43 o 
  -3  -6   9       26.20       25.71      4.09 o 
  -2  -6   9       56.84       55.01      5.44 o 
  -1  -6   9       14.84       16.52      3.53 o 
   0  -6   9        0.01        2.49      2.76 o 
   1  -6   9       62.05       58.32     10.09 o 
   2  -6   9        2.68        2.87      3.07 o 
   3  -6   9        0.89       -3.19      3.19 o 
   4  -6   9        5.00        6.00      4.55 o 
  -6  -5   9       51.05       44.60      5.31 o 
  -5  -5   9       14.80        5.76      4.27 o 
  -4  -5   9        2.82        1.51      2.64 o 
  -3  -5   9      208.67      208.60      9.41 o 
  -2  -5   9       79.28       85.53      6.08 o 
  -1  -5   9        1.45       -0.02      2.18 o 
   0  -5   9        3.06        4.79      2.51 o 
   1  -5   9       59.25       69.07      9.65 o 
   2  -5   9       39.17       47.59      4.86 o 
   3  -5   9        0.28        3.06      2.86 o 
   4  -5   9       35.41       39.21      5.52 o 
   5  -5   9        1.99       -0.89      3.30 o 
  -7  -4   9        0.08       -0.30      3.09 o 
  -6  -4   9       12.58       15.69      3.57 o 
  -5  -4   9       23.83       19.85      3.51 o 
  -4  -4   9        5.54        5.15      2.54 o 
  -3  -4   9        9.94        5.27      2.51 o 
  -2  -4   9       33.36       40.62      4.10 o 
  -1  -4   9      235.60      241.09      8.26 o 
   0  -4   9       66.32       77.46      8.29 o 
   1  -4   9       70.84       78.59      5.61 o 
   2  -4   9       31.49       29.85      3.90 o 
   3  -4   9       17.76       15.91      3.29 o 
   4  -4   9        1.18       -0.72      2.75 o 
   5  -4   9        3.44        3.18      3.32 o 
   6  -4   9       10.43        8.65      4.12 o 
  -7  -3   9       10.15        7.57      3.03 o 
  -6  -3   9        2.48       -1.48      2.39 o 
  -5  -3   9       71.17       71.66      6.29 o 
  -4  -3   9      474.67      486.77     11.35 o 
  -3  -3   9      137.92      143.47      6.76 o 
  -2  -3   9       13.95       12.95      2.43 o 
  -1  -3   9        0.02       -0.09      1.58 o 
   0  -3   9      308.47      317.52      8.45 o 
   1  -3   9       41.06       40.37      3.85 o 
   2  -3   9       67.18       64.65      4.75 o 
   3  -3   9        0.08       -2.04      2.04 o 
   4  -3   9        8.80        4.75      3.10 o 
   5  -3   9        5.35        7.50      3.61 o 
   6  -3   9       31.45       45.08      6.28 o 
   7  -3   9       85.31       73.18      8.31 o 
  -8  -2   9       36.81       33.83      5.64 o 
  -7  -2   9       18.72       20.87      4.00 o 
  -6  -2   9        6.10        7.09      2.51 o 
  -5  -2   9      244.99      241.14      7.67 o 
  -4  -2   9       30.75       33.21      3.25 o 
  -3  -2   9      174.84      191.17      6.47 o 
  -2  -2   9      160.74      170.87      5.65 o 
  -1  -2   9      295.62      290.06      7.18 o 
   0  -2   9       19.71       17.20      2.40 o 
   1  -2   9        4.11        3.37      1.84 o 
   2  -2   9      203.24      204.61      7.44 o 
   3  -2   9      134.09      141.66      7.40 o 
   4  -2   9       51.65       51.29      5.64 o 
   5  -2   9        5.33        7.41      3.26 o 
   6  -2   9        3.96        1.88      3.41 o 
   7  -2   9        1.15       -0.95      3.29 o 
   8  -2   9       18.62       15.61      5.35 o 
  -8  -1   9        0.97        2.58      3.36 o 
  -7  -1   9        7.62        3.26      2.41 o 
  -6  -1   9       22.34       21.49      2.91 o 
  -5  -1   9       21.42       23.85      2.69 o 
  -4  -1   9       97.36      109.25      5.63 o 
  -3  -1   9        2.30        3.07      0.81 o 
  -2  -1   9      118.23      121.65      5.83 o 
  -1  -1   9      137.27      149.19      9.29 o 
   0  -1   9      277.47      289.78      5.41 o 
   1  -1   9       49.00       47.80      3.11 o 
   2  -1   9       30.77       27.14      3.01 o 
   3  -1   9       29.21       32.65      3.59 o 
   4  -1   9       19.24       17.46      3.55 o 
   5  -1   9       68.17       75.83     12.29 o 
   6  -1   9        1.65        3.57      3.07 o 
   7  -1   9      137.77      127.35      9.96 o 
   8  -1   9        0.01        2.64      3.76 o 
  -8   0   9       75.41       83.54      8.10 o 
  -7   0   9        9.58        7.32      2.60 o 
  -6   0   9       17.11       18.12      2.65 o 
  -5   0   9      191.12      190.76      4.61 o 
  -4   0   9      151.76      166.49      6.23 o 
  -3   0   9       24.22       22.40      2.63 o 
  -2   0   9        2.11        2.24      1.31 o 
  -1   0   9        0.24        0.03      1.13 o 
   0   0   9       40.80       41.44      3.58 o 
   1   0   9        9.55        9.71      2.16 o 
   2   0   9        5.02        2.63      1.08 o 
   3   0   9        0.15        1.63      2.01 o 
   4   0   9        2.43        0.46      1.93 o 
   5   0   9      183.40      181.93     18.39 o 
   6   0   9       44.38       41.01      5.38 o 
   7   0   9        4.51        2.38      3.17 o 
   8   0   9       45.37       49.41      7.25 o 
   9   0   9       85.51       78.65      9.52 o 
  -8   1   9       18.38       18.79      3.52 o 
  -7   1   9      100.98       98.87      5.78 o 
  -6   1   9        0.13        0.77      1.39 o 
  -5   1   9        9.10        2.98      2.24 o 
  -4   1   9       42.86       37.65      3.24 o 
  -3   1   9       48.47       48.41      2.72 o 
  -2   1   9       78.87       80.08      2.62 o 
  -1   1   9       63.35       74.98     10.43 o 
   0   1   9        3.49        4.80      0.71 o 
   1   1   9      374.20      370.19      7.00 o 
   2   1   9      289.64      289.24      9.30 o 
   3   1   9       11.41        6.24      1.40 o 
   4   1   9       10.67        9.52      2.55 o 
   5   1   9        0.06        3.84      2.31 o 
   6   1   9      175.65      183.06     10.23 o 
   7   1   9      114.05      117.54     10.72 o 
   8   1   9       93.30      118.89      9.98 o 
   9   1   9        0.15       -0.93      3.71 o 
  -8   2   9       94.68       91.76      6.18 o 
  -7   2   9       15.24       15.88      4.41 o 
  -6   2   9      100.41       93.16     14.05 o 
  -5   2   9       70.49       66.98      4.87 o 
  -4   2   9      256.43      256.13      7.29 o 
  -3   2   9       11.40       12.45      1.67 o 
  -2   2   9      280.42      282.12     10.70 o 
  -1   2   9       40.67       30.64      4.35 o 
   0   2   9        0.33        1.63      2.46 o 
   1   2   9      419.23      416.64     10.09 o 
   2   2   9        4.81        2.91      2.49 o 
   3   2   9        2.94       -0.15      1.67 o 
   4   2   9        8.69        8.05      1.78 o 
   5   2   9       31.08       25.50      3.35 o 
   6   2   9       43.53       49.02      5.50 o 
   7   2   9        9.39       10.71      3.69 o 
   8   2   9       16.23       11.10      4.24 o 
   9   2   9        6.76        2.90      3.76 o 
  -8   3   9       41.78       47.68      4.72 o 
  -7   3   9        2.56        1.68      2.57 o 
  -6   3   9       12.75       10.70      5.08 o 
  -5   3   9       67.05       76.27      5.74 o 
  -4   3   9      120.61      122.80      6.15 o 
  -3   3   9      204.87      202.16      4.17 o 
  -2   3   9      156.13      173.71     11.90 o 
  -1   3   9       48.74       30.38      5.48 o 
   0   3   9      280.12      283.95     13.58 o 
   1   3   9       38.71       23.91      7.17 o 
   2   3   9       10.50        9.11      1.51 o 
   3   3   9        0.17        1.46      1.62 o 
   4   3   9        5.80        3.88      1.35 o 
   5   3   9        0.42        2.78      1.82 o 
   6   3   9       28.46       25.07      3.95 o 
   7   3   9        0.94        1.31      3.02 o 
   8   3   9       55.51       53.40      8.52 o 
   9   3   9       10.65        4.38      4.81 o 
  -8   4   9       31.51       37.18      5.20 o 
  -7   4   9       35.78       41.79      4.67 o 
  -6   4   9        0.04        2.10      2.88 o 
  -5   4   9        3.96        5.73      2.23 o 
  -4   4   9       41.30       41.16      4.22 o 
  -3   4   9      173.25      173.61      4.12 o 
  -2   4   9      615.95      599.29     46.94 o 
  -1   4   9      498.87      473.18     24.34 o 
   0   4   9        2.04        3.21      3.49 o 
   1   4   9       56.97       51.94     10.65 o 
   2   4   9      310.50      304.15      6.89 o 
   3   4   9        4.52        2.26      1.46 o 
   4   4   9       68.47       57.41      2.68 o 
   5   4   9        3.65        0.78      1.74 o 
   6   4   9       22.64       20.52      3.50 o 
   7   4   9        4.12        3.36      2.89 o 
   8   4   9       23.58       14.27      4.59 o 
   9   4   9       23.12       16.80      7.36 o 
  -8   5   9       61.39       50.05      9.75 o 
  -7   5   9       37.99       42.50      4.80 o 
  -6   5   9      158.65      160.52     13.72 o 
  -5   5   9      500.75      545.82     15.28 o 
  -4   5   9       72.34       72.96      5.79 o 
  -3   5   9        4.18        2.72      1.54 o 
  -2   5   9      196.61      181.37      5.92 o 
  -1   5   9      144.05      169.52     19.34 o 
   0   5   9      690.00      695.47     34.12 o 
   1   5   9      616.74      583.98     17.39 o 
   2   5   9      227.82      228.45      5.59 o 
   3   5   9        3.84        1.99      1.60 o 
   4   5   9       46.12       45.80      3.38 o 
   5   5   9       58.47       54.87      4.35 o 
   6   5   9       64.24       76.65      8.60 o 
   7   5   9       64.22       99.62      8.08 o 
   8   5   9       34.09       24.72      4.92 o 
   9   5   9       14.98       18.10      5.14 o 
  -7   6   9        2.54        2.79      2.67 o 
  -6   6   9       28.11       31.59      6.54 o 
  -5   6   9       42.42       48.97     13.69 o 
  -4   6   9        1.39        3.05      2.64 o 
  -3   6   9      300.08      266.24     26.30 o 
  -2   6   9      189.27      181.80      6.05 o 
  -1   6   9       10.11        7.47      1.41 o 
   0   6   9       14.68       14.63      2.75 o 
   1   6   9       26.33       28.70      3.61 o 
   2   6   9       89.22       86.31      4.34 o 
   3   6   9       49.68       61.57      7.47 o 
   4   6   9        6.51        8.95      2.03 o 
   5   6   9       14.20        9.95      2.40 o 
   6   6   9      127.78      120.67      7.91 o 
   7   6   9        1.21       -2.35      2.35 o 
   8   6   9       43.80       58.61      7.07 o 
   9   6   9        1.31       -3.58      3.58 o 
  -7   7   9       24.48       29.99      4.71 o 
  -6   7   9        7.66        7.89      2.29 o 
  -5   7   9        0.15       -3.26      6.74 o 
  -4   7   9       51.80       41.29     11.95 o 
  -3   7   9        0.01       -3.26      4.78 o 
  -2   7   9       89.26       87.78      8.06 o 
  -1   7   9       24.07       18.80      3.51 o 
   0   7   9        3.48        3.48      1.88 o 
   1   7   9       29.03       30.57      3.19 o 
   2   7   9      191.77      182.99      8.19 o 
   3   7   9        8.26        7.06      2.77 o 
   4   7   9       41.85       43.39      3.81 o 
   5   7   9       28.23       31.67      3.66 o 
   6   7   9      204.97      210.64      9.44 o 
   7   7   9      196.08      207.03     11.54 o 
   8   7   9       15.74       19.38      4.83 o 
   9   7   9        2.48        3.07      4.19 o 
  -6   8   9       18.61       18.40      3.71 o 
  -5   8   9       26.15       21.19     11.74 o 
  -4   8   9       63.30       76.50     15.87 o 
  -3   8   9       44.63       77.81     15.43 o 
  -2   8   9        6.87        8.43      3.37 o 
  -1   8   9       11.34        9.56      2.92 o 
   0   8   9       46.44       43.53      4.08 o 
   1   8   9        0.67        2.94      2.07 o 
   2   8   9       13.00       17.96      3.46 o 
   3   8   9       10.85       14.56      5.22 o 
   4   8   9        5.33        5.83      2.22 o 
   5   8   9        0.44       -0.77      2.13 o 
   6   8   9        2.58       -1.76      2.49 o 
   7   8   9      100.07       97.53      8.18 o 
   8   8   9      331.98      368.97     24.06 o 
  -6   9   9       18.15       10.90      3.77 o 
  -5   9   9       18.81       15.58      3.43 o 
  -4   9   9       40.45       33.42      3.04 o 
  -3   9   9       67.06       77.25      8.04 o 
  -2   9   9       13.64       27.45      6.83 o 
  -1   9   9        0.32       -1.16      4.21 o 
   0   9   9        4.31        1.43      3.68 o 
   1   9   9      130.04      139.48     10.75 o 
   2   9   9        1.81        0.93      2.50 o 
   3   9   9       12.01        5.22      3.15 o 
   4   9   9      108.61      114.29     17.28 o 
   5   9   9        0.08       -2.46      2.46 o 
   6   9   9       85.33       94.02      7.58 o 
   7   9   9      117.70      121.64      9.20 o 
   8   9   9       84.15      112.02     12.46 o 
  -5  10   9        2.87       -4.00      4.00 o 
  -4  10   9        0.05        1.32      2.70 o 
  -3  10   9       93.15      113.75      6.90 o 
  -2  10   9       28.64       25.75      3.20 o 
  -1  10   9       45.13       50.14      4.60 o 
   0  10   9       70.04       67.00      8.06 o 
   1  10   9        0.76        0.80      2.43 o 
   2  10   9        7.01        7.93      7.17 o 
   3  10   9       61.21       61.71      7.24 o 
   4  10   9        3.71        5.00      2.85 o 
   5  10   9        9.73       10.93      4.39 o 
   6  10   9       10.27       14.90      5.42 o 
   7  10   9        0.47       -2.49      3.41 o 
  -3  11   9        0.82        1.90      3.03 o 
  -2  11   9      114.61      116.70      8.94 o 
  -1  11   9      134.33      144.94      7.92 o 
   0  11   9       95.17       96.88     12.39 o 
   1  11   9        3.40        8.57      3.71 o 
   2  11   9       71.13       81.75      8.45 o 
   3  11   9        2.23        7.13      3.74 o 
   4  11   9       35.70       24.32      4.44 o 
   5  11   9        2.88        6.60      3.47 o 
   6  11   9        0.77       -3.96      3.96 o 
  -1  12   9        1.50        0.24      3.19 o 
   0  12   9       11.54        8.28      4.03 o 
   1  12   9      227.87      279.96     13.17 o 
   2  12   9       47.26       65.20     10.98 o 
   3  12   9        9.59        5.80      4.70 o 
   4  12   9       27.78       33.85      5.08 o 
  -2  -6  10       32.37       32.08      8.31 o 
  -1  -6  10        4.95        7.10      3.81 o 
   0  -6  10       31.54       31.08      5.11 o 
   1  -6  10        8.98       11.73      4.20 o 
  -4  -5  10       45.22       47.73      5.49 o 
  -3  -5  10        0.17        0.53      2.62 o 
  -2  -5  10        2.50        3.49      2.65 o 
  -1  -5  10       15.89       17.39      3.54 o 
   0  -5  10        8.18        6.46      2.87 o 
   1  -5  10        6.05        4.02      2.81 o 
   2  -5  10       14.72       12.49      3.35 o 
   3  -5  10        0.20        1.76      2.99 o 
  -5  -4  10       46.45       40.26      5.13 o 
  -4  -4  10       11.97        8.50      2.86 o 
  -3  -4  10       53.60       53.06      7.10 o 
  -2  -4  10        3.30        6.66      2.40 o 
  -1  -4  10      109.57      111.17      6.42 o 
   0  -4  10       61.64       54.97      5.44 o 
   1  -4  10        0.09        0.31      2.31 o 
   2  -4  10       26.31       21.29      3.63 o 
   3  -4  10        0.04        1.48      2.64 o 
   4  -4  10       44.28       44.90      5.18 o 
   5  -4  10       17.25       22.07      4.90 o 
  -6  -3  10      138.30      122.69      7.75 o 
  -5  -3  10       39.50       34.58      3.99 o 
  -4  -3  10        6.15        5.99      2.66 o 
  -3  -3  10        4.69        3.19      2.08 o 
  -2  -3  10       81.12       86.29      5.18 o 
  -1  -3  10       26.54       27.00      3.11 o 
   0  -3  10       51.23       52.11      5.49 o 
   1  -3  10       25.02       26.15      3.38 o 
   2  -3  10       27.57       23.81      3.31 o 
   3  -3  10        6.13        5.04      2.72 o 
   4  -3  10        0.71        0.43      2.85 o 
   5  -3  10       22.72       25.58      5.27 o 
   6  -3  10        0.27        0.34      3.62 o 
  -7  -2  10       20.81       12.69      3.24 o 
  -6  -2  10       23.14       17.64      3.02 o 
  -5  -2  10        3.85        3.17      2.40 o 
  -4  -2  10      339.89      355.94      8.34 o 
  -3  -2  10       26.83       29.42      2.66 o 
  -2  -2  10        8.41        8.43      1.39 o 
  -1  -2  10       19.80       22.13      3.59 o 
   0  -2  10      189.70      211.39      6.35 o 
   1  -2  10      136.82      136.74      5.72 o 
   2  -2  10      108.03      108.39      6.33 o 
   3  -2  10       13.46       13.81      3.14 o 
   4  -2  10        7.15        3.09      2.95 o 
   5  -2  10        8.18        2.99      3.00 o 
   6  -2  10      106.47      103.79      9.15 o 
   7  -2  10       18.21       16.59      5.13 o 
  -7  -1  10       38.42       33.36      6.78 o 
  -6  -1  10        9.95       12.00      2.89 o 
  -5  -1  10       41.31       37.68      5.06 o 
  -4  -1  10       76.59       61.83      8.06 o 
  -3  -1  10      110.80      121.92      7.95 o 
  -2  -1  10      155.41      163.26      6.58 o 
  -1  -1  10      189.30      206.80      6.99 o 
   0  -1  10       60.60       68.36      4.73 o 
   1  -1  10       10.53        8.16      2.59 o 
   2  -1  10      111.87      117.39      5.32 o 
   3  -1  10       67.98       67.70      5.50 o 
   4  -1  10        1.42        2.01      2.36 o 
   5  -1  10        0.00       -0.29      2.80 o 
   6  -1  10       12.87       11.22      4.17 o 
   7  -1  10       31.91       25.35      5.31 o 
  -7   0  10       24.37       15.06     11.30 o 
  -6   0  10       28.59       22.09      5.62 o 
  -5   0  10       24.85       22.54      3.98 o 
  -4   0  10      191.38      208.85      8.95 o 
  -3   0  10        1.09        0.69      1.93 o 
  -2   0  10        0.89        1.88      1.86 o 
  -1   0  10       93.28      102.40      5.88 o 
   0   0  10        8.76        6.45      2.39 o 
   1   0  10      221.84      225.35      7.71 o 
   2   0  10        1.34        0.40      2.09 o 
   3   0  10       57.01       60.11      4.38 o 
   4   0  10        8.60        5.78      2.48 o 
   5   0  10        2.82        1.28      2.59 o 
   6   0  10       47.28       58.37      6.44 o 
   7   0  10       72.10       74.30      7.71 o 
   8   0  10       74.63       56.89      7.59 o 
  -8   1  10       34.46       36.03     11.52 o 
  -7   1  10       11.92       12.56      5.85 o 
  -6   1  10        1.85       -0.11      2.95 o 
  -5   1  10       16.38        7.40      3.07 o 
  -4   1  10       24.31       18.22      3.19 o 
  -3   1  10       25.06       28.29      3.22 o 
  -2   1  10       24.25       22.60      2.54 o 
  -1   1  10        8.87        9.09      1.63 o 
   0   1  10       65.66       73.30      3.57 o 
   1   1  10        0.01        0.87      2.39 o 
   2   1  10       41.38       34.95     10.32 o 
   3   1  10        1.04       -0.58      2.04 o 
   4   1  10       82.90       95.02      5.82 o 
   5   1  10      149.38      164.65      9.41 o 
   6   1  10      111.79      117.02      8.27 o 
   7   1  10        6.50        5.15      3.59 o 
   8   1  10       93.49      110.12      9.45 o 
  -8   2  10       24.92       11.57      8.91 o 
  -7   2  10       59.64       58.13      9.09 o 
  -6   2  10       66.49       65.24      6.97 o 
  -5   2  10       28.98       32.47      4.57 o 
  -4   2  10       22.38       21.02      5.55 o 
  -3   2  10       28.86       28.88      6.40 o 
  -2   2  10        0.82        0.25      1.66 o 
  -1   2  10      105.88      114.00     17.82 o 
   0   2  10      317.58      285.14     19.34 o 
   1   2  10       76.30       70.55      3.40 o 
   2   2  10      195.42      196.67      7.03 o 
   3   2  10        0.02       -0.40      1.86 o 
   4   2  10       10.81        8.11      1.19 o 
   5   2  10        2.65        0.61      2.03 o 
   6   2  10       69.58       62.85      6.06 o 
   7   2  10       24.82       31.72      5.09 o 
   8   2  10      231.06      216.15     12.82 o 
  -8   3  10       40.72       27.60     10.87 o 
  -7   3  10       38.72       40.76     10.65 o 
  -6   3  10       30.20       26.81      4.86 o 
  -5   3  10       73.64       88.18      7.67 o 
  -4   3  10       61.79       60.61      9.33 o 
  -3   3  10        8.09        9.47      1.47 o 
  -2   3  10      105.72      104.06     23.15 o 
  -1   3  10       59.95       57.23      7.68 o 
   0   3  10        4.70        1.30      5.00 o 
   1   3  10      294.61      296.01     24.34 o 
   2   3  10       69.16       70.20      5.14 o 
   3   3  10       24.38       15.74      2.79 o 
   4   3  10       35.08       38.15      5.20 o 
   5   3  10       83.45       82.52      5.14 o 
   6   3  10       31.92       31.57      6.34 o 
   7   3  10        7.02        0.87      3.13 o 
   8   3  10       33.86       28.52      5.72 o 
  -7   4  10        7.19        7.86      5.01 o 
  -6   4  10        0.54        0.17      3.07 o 
  -5   4  10       42.10       53.47      5.74 o 
  -4   4  10       93.42      103.60      6.93 o 
  -3   4  10      187.43      176.99      4.35 o 
  -2   4  10        4.13        5.47      3.81 o 
  -1   4  10      166.65      191.91     13.84 o 
   0   4  10        2.59        3.82      3.39 o 
   1   4  10        0.14       -3.26      3.26 o 
   2   4  10      277.49      278.77      8.88 o 
   3   4  10        2.70        0.83      1.83 o 
   4   4  10        4.95        3.37      2.34 o 
   5   4  10        0.48        0.68      1.69 o 
   6   4  10      200.24      202.40     13.59 o 
   7   4  10       26.14       32.80      6.05 o 
   8   4  10        6.03        0.66      3.99 o 
  -7   5  10      214.25      232.98     29.56 o 
  -6   5  10       19.23       11.50      5.39 o 
  -5   5  10       11.34       12.28      3.67 o 
  -4   5  10      235.83      252.59      9.77 o 
  -3   5  10       50.03       60.02      4.35 o 
  -2   5  10      486.11      485.77      9.43 o 
  -1   5  10       81.78       91.42     20.97 o 
   0   5  10       14.12       10.02      4.82 o 
   1   5  10        1.36        1.50      1.96 o 
   2   5  10      272.96      267.71      7.44 o 
   3   5  10       38.04       36.24      3.83 o 
   4   5  10        0.03       -1.93      2.15 o 
   5   5  10        0.01       -1.51      1.51 o 
   6   5  10       29.74       32.65      6.62 o 
   7   5  10       64.35       74.66      8.68 o 
   8   5  10        7.18        3.96      3.90 o 
  -7   6  10        1.39       -1.96      7.61 o 
  -6   6  10        0.58        4.56      8.69 o 
  -5   6  10      269.24      300.91     16.69 o 
  -4   6  10      218.92      215.52     23.69 o 
  -3   6  10        1.97       -2.10      2.76 o 
  -2   6  10       37.89       31.90      2.94 o 
  -1   6  10        7.57        6.94      2.27 o 
   0   6  10       23.40       23.03      3.44 o 
   1   6  10       14.65       12.39      3.48 o 
   2   6  10        5.11        1.47      1.60 o 
   3   6  10       20.25       27.26      5.09 o 
   4   6  10       82.83       81.28      9.63 o 
   5   6  10       11.16       12.13      2.33 o 
   6   6  10       16.59       25.27      3.93 o 
   7   6  10        0.05        0.16      2.65 o 
   8   6  10      136.87      150.43     10.39 o 
  -6   7  10        2.51        4.56      8.69 o 
  -5   7  10        0.20        3.91      7.39 o 
  -4   7  10       31.41       29.34     10.87 o 
  -3   7  10       60.40       53.90     13.91 o 
  -2   7  10       10.10        4.90      4.35 o 
  -1   7  10       18.81       21.22      4.31 o 
   0   7  10        1.09        0.07      2.55 o 
   1   7  10       21.28       20.98      4.54 o 
   2   7  10        1.79        3.01      3.04 o 
   3   7  10        6.20        2.50      3.19 o 
   4   7  10      177.08      199.08     16.73 o 
   5   7  10       30.87       29.69      5.36 o 
   6   7  10        4.37        6.39      2.69 o 
   7   7  10        8.60        8.12      3.59 o 
   8   7  10       34.86       28.75      5.29 o 
  -5   8  10       54.50       81.07     18.26 o 
  -4   8  10       84.19       84.33     17.60 o 
  -3   8  10       40.62       42.16     12.17 o 
  -2   8  10       38.51       29.34     10.87 o 
  -1   8  10        1.93       -0.71      4.24 o 
   0   8  10       34.86       53.68     12.82 o 
   1   8  10        5.49       11.30      7.61 o 
   2   8  10        8.94       10.21      4.13 o 
   3   8  10       20.17       16.52      5.43 o 
   4   8  10       10.91       17.60      6.30 o 
   5   8  10       85.38       96.63      9.65 o 
   6   8  10       97.12      108.10      7.56 o 
   7   8  10       54.94       63.33     10.93 o 
  -5   9  10       28.72       44.34     14.56 o 
  -4   9  10       73.84       96.71     18.69 o 
  -3   9  10       39.84       39.77     12.82 o 
  -2   9  10        5.51        1.01      4.53 o 
  -1   9  10        8.40       11.75      8.69 o 
   0   9  10        0.39       -1.96      5.65 o 
   1   9  10        0.74        0.85      3.48 o 
   2   9  10       17.78       12.61      5.43 o 
   3   9  10        0.12       -0.87      4.13 o 
   4   9  10      168.15      183.65     18.04 o 
   5   9  10       39.63       49.01      6.94 o 
   6   9  10        4.60        1.16      2.90 o 
   7   9  10       64.39       59.61      6.75 o 
  -4  10  10       11.75        5.65      9.13 o 
  -3  10  10      120.85      108.54     12.98 o 
  -2  10  10        4.58        8.21      6.63 o 
  -1  10  10       10.51       14.22      6.25 o 
   0  10  10       17.09       32.82     10.43 o 
   1  10  10       83.82       93.71      9.50 o 
   2  10  10        9.40        0.87      5.00 o 
   3  10  10        6.03        6.15      3.86 o 
   4  10  10        0.50       -2.04      3.34 o 
   5  10  10        2.33        3.41      6.95 o 
   6  10  10       49.03       56.98      7.47 o 
  -2  11  10       48.06       56.69     10.15 o 
  -1  11  10        9.35        3.63      5.13 o 
   0  11  10       26.57       16.48      5.99 o 
   1  11  10        1.52        1.09      4.78 o 
   2  11  10        2.96        1.74      5.00 o 
   3  11  10       43.91       40.85     11.30 o 
   4  11  10        5.70        5.26      4.24 o 
  -3  -4  11       40.09       43.09      5.36 o 
  -2  -4  11       72.31       72.24      5.80 o 
  -1  -4  11       40.12       40.77      7.66 o 
   0  -4  11       47.66       39.30      4.72 o 
   1  -4  11        6.56        6.31      3.09 o 
   2  -4  11       72.08       75.38      6.55 o 
   3  -4  11        0.00        8.04      7.61 o 
  -4  -3  11       16.23       13.25      6.52 o 
  -3  -3  11       12.74       14.40      7.50 o 
  -2  -3  11       10.65        8.41      3.48 o 
  -1  -3  11       44.05       47.18      5.52 o 
   0  -3  11       25.89       23.99      3.08 o 
   1  -3  11        9.24        8.89      2.51 o 
   2  -3  11       11.76       11.36      3.10 o 
   3  -3  11       58.13       71.32      6.09 o 
   4  -3  11        0.08       -0.02      3.37 o 
  -5  -2  11        1.75       -1.27      6.30 o 
  -4  -2  11       85.01       86.40     10.01 o 
  -3  -2  11        0.83        0.84      3.06 o 
  -2  -2  11       44.38       58.21      9.07 o 
  -1  -2  11       24.45       28.89      4.71 o 
   0  -2  11       74.00       83.70      6.20 o 
   1  -2  11        0.01        2.26      2.51 o 
   2  -2  11        0.41        0.75      1.93 o 
   3  -2  11       28.69       36.03      4.56 o 
   4  -2  11       55.35       64.87      6.38 o 
   5  -2  11      141.36      150.61     11.42 o 
  -6  -1  11       44.75       28.83      6.45 o 
  -5  -1  11        0.97       -3.60      3.60 o 
  -4  -1  11      217.14      240.92     11.84 o 
  -3  -1  11      114.73      129.23     10.23 o 
  -2  -1  11       18.69       24.44     10.47 o 
  -1  -1  11       16.91       13.66      4.96 o 
   0  -1  11      162.94      176.02      9.60 o 
   1  -1  11       77.77       71.29     10.43 o 
   2  -1  11       13.75       13.91      6.30 o 
   3  -1  11        9.95        9.94      2.88 o 
   4  -1  11        4.14        3.32      2.82 o 
   5  -1  11       55.77       67.56      6.78 o 
   6  -1  11       72.15       78.31      7.80 o 
  -6   0  11       89.11       70.87      9.85 o 
  -5   0  11       34.42       38.11      5.04 o 
  -4   0  11       29.03       29.79      4.27 o 
  -3   0  11        0.77       -0.44      2.47 o 
  -2   0  11       25.02       33.76      4.22 o 
  -1   0  11      191.69      200.33     12.10 o 
   0   0  11      140.32      145.66     10.08 o 
   1   0  11        4.91        2.83      3.48 o 
   2   0  11       98.45      106.49     12.39 o 
   3   0  11       10.94        0.65      4.35 o 
   4   0  11        1.08        0.96      1.96 o 
   5   0  11        4.54        6.13      3.08 o 
   6   0  11       60.42       53.40      6.27 o 
  -6   1  11        0.81       -2.42      3.80 o 
  -5   1  11        5.21        8.08      3.50 o 
  -4   1  11      232.53      249.20     12.16 o 
  -3   1  11       50.00       58.74      7.13 o 
  -2   1  11      103.51      111.18      5.77 o 
  -1   1  11        6.32        5.52      3.46 o 
   0   1  11       32.68       27.38      5.00 o 
   1   1  11       45.00       41.29      6.30 o 
   2   1  11      149.68      144.09     12.61 o 
   3   1  11        7.59        9.56      5.00 o 
   4   1  11       59.13       62.81     10.87 o 
   5   1  11       28.48       36.26      4.17 o 
   6   1  11      146.78      155.60      9.44 o 
   7   1  11       77.89       99.84     14.16 o 
  -6   2  11        7.86        4.49      4.55 o 
  -5   2  11        4.32        3.26      4.05 o 
  -4   2  11        3.74        1.77      2.30 o 
  -3   2  11      231.04      234.29      9.07 o 
  -2   2  11      431.57      431.99     13.08 o 
   0   2  11       23.29       20.43      1.61 o 
   1   2  11       42.84       41.51      5.00 o 
   2   2  11       74.46       76.72      8.48 o 
   3   2  11       49.01       44.77      7.61 o 
   4   2  11        4.90        1.52      4.56 o 
   5   2  11       28.16       35.71      5.52 o 
   6   2  11      209.40      233.77     10.16 o 
   7   2  11       11.06       11.37      3.72 o 
  -6   3  11       28.45       21.12      5.87 o 
  -5   3  11       62.91       69.70      7.03 o 
  -4   3  11        7.76        7.01      3.21 o 
  -3   3  11      125.25      118.94      5.04 o 
  -2   3  11      111.27      114.84     11.74 o 
  -1   3  11      181.68      153.22     16.73 o 
   0   3  11        7.98       -0.87      5.65 o 
   1   3  11       48.13       34.99      9.35 o 
   2   3  11      209.27      231.03     21.52 o 
   3   3  11        3.27        4.65      5.11 o 
   4   3  11        0.04        2.39      4.35 o 
   5   3  11        8.87       14.09      5.00 o 
   6   3  11      105.35      115.61      7.18 o 
   7   3  11      131.07      157.57     10.45 o 
  -6   4  11       14.13        8.55      8.04 o 
  -5   4  11       69.28       74.28      6.64 o 
  -4   4  11        0.52        1.48      2.67 o 
  -3   4  11        0.09        1.67      1.45 o 
  -2   4  11       13.50       14.01      6.30 o 
  -1   4  11        6.31        9.01      4.90 o 
   0   4  11      123.33      131.71     16.30 o 
   1   4  11       54.18       35.43     10.21 o 
   2   4  11        3.55        0.65      2.03 o 
   3   4  11       22.04       17.59      4.77 o 
   4   4  11      221.32      256.02     15.87 o 
   5   4  11      152.22      165.39     16.95 o 
   6   4  11       32.89       28.84      3.56 o 
   7   4  11        0.99        0.01      2.82 o 
  -6   5  11      115.13      149.96     23.69 o 
  -5   5  11        0.83       -0.01      4.14 o 
  -4   5  11       22.72       22.77      3.71 o 
  -3   5  11       46.73       51.22      3.94 o 
  -2   5  11       11.62        6.02      2.37 o 
  -1   5  11       36.29       30.60      7.05 o 
   0   5  11       54.32       49.12     10.65 o 
   1   5  11      122.94      111.92      8.80 o 
   2   5  11       69.18       70.24      4.34 o 
   3   5  11        9.55       11.06      4.50 o 
   4   5  11       22.93       28.91      6.74 o 
   5   5  11       65.03       60.42     10.43 o 
   6   5  11      137.78      144.52      5.71 o 
   7   5  11       54.31       44.05      5.37 o 
  -6   6  11       67.00       74.76     18.47 o 
  -5   6  11        5.15        1.09      8.26 o 
  -4   6  11        0.05       -1.39      3.59 o 
  -3   6  11        2.01        6.51      2.61 o 
  -2   6  11       35.98       28.78      3.41 o 
  -1   6  11       11.75       11.80      2.90 o 
   0   6  11       38.69       40.12      4.73 o 
   1   6  11       16.42       20.86      4.13 o 
   2   6  11      105.49      105.51      5.43 o 
   3   6  11       80.36       99.97      9.78 o 
   4   6  11       38.61       34.12      7.17 o 
   5   6  11       14.92       23.25      7.39 o 
   6   6  11      108.43      123.88     16.30 o 
   7   6  11      212.40      219.45     10.01 o 
  -5   7  11        6.23        6.74      9.56 o 
  -4   7  11       12.49       19.56     11.08 o 
  -3   7  11        6.58        8.48      8.04 o 
  -2   7  11        0.01        0.15      2.95 o 
  -1   7  11       18.95       16.03      3.62 o 
   0   7  11       21.39       30.92      4.72 o 
   1   7  11        3.21        6.52      4.13 o 
   2   7  11       57.12       62.38      7.39 o 
   3   7  11       30.53       35.21      6.52 o 
   4   7  11       44.08       28.04      7.17 o 
   5   7  11        5.67        6.09      5.87 o 
   6   7  11       43.87       44.99     10.43 o 
   7   7  11        0.56        1.55      3.39 o 
  -4   8  11        1.29        8.48      8.91 o 
  -3   8  11      111.27       88.46     16.95 o 
  -2   8  11       28.47       31.51     11.52 o 
  -1   8  11       47.93       60.42     14.34 o 
   0   8  11       23.96       27.60     10.21 o 
   1   8  11       97.64      116.27     10.43 o 
   2   8  11        0.48        1.52      3.91 o 
   3   8  11        6.56        9.56      4.78 o 
   4   8  11       53.67       34.56      8.48 o 
   5   8  11        4.98        2.61      4.78 o 
   6   8  11       12.22       13.91      7.39 o 
  -3   9  11       10.66        5.87      9.56 o 
  -2   9  11        7.86       16.30      9.56 o 
  -1   9  11        1.61       -7.17      7.17 o 
   0   9  11        6.54       -5.22      6.74 o 
   1   9  11        0.29        1.74      3.48 o 
   2   9  11       58.80       58.46      9.13 o 
   3   9  11       78.99      103.23     12.82 o 
   4   9  11        7.85       10.00      6.52 o 
   5   9  11      111.91      101.50     14.34 o 
  -2  10  11        4.94       10.65      8.04 o 
  -1  10  11       27.17       34.34     12.17 o 
   0  10  11       78.13       90.22      9.58 o 
   1  10  11       38.18       38.69      8.04 o 
   2  10  11        1.39       -2.17      4.56 o 
   3  10  11        2.87        2.17      4.78 o 
   4  10  11       71.55       74.76     12.39 o 
   1  11  11       68.63       77.81     12.17 o 
  -1  -3  12       58.79       58.54     11.41 o 
   0  -3  12        8.75       10.43      5.54 o 
   1  -3  12       44.51       32.17     10.43 o 
  -3  -2  12        4.81       -0.06      4.45 o 
  -2  -2  12        0.87        0.89      4.57 o 
  -1  -2  12        0.04       -2.50      3.91 o 
   0  -2  12        5.05       12.17      6.74 o 
   1  -2  12        9.51       10.43      6.52 o 
   2  -2  12       97.81       94.54     14.56 o 
   3  -2  12       55.23       79.11     14.13 o 
  -4  -1  12       45.42       43.16     11.63 o 
  -3  -1  12       66.07       67.80     10.32 o 
  -2  -1  12      154.16      177.17     13.47 o 
  -1  -1  12        0.02        0.79      3.58 o 
   0  -1  12        2.02        0.65      4.35 o 
   1  -1  12       57.23       41.95      9.35 o 
   2  -1  12       47.22       60.20     10.65 o 
   3  -1  12       43.18       40.86      9.78 o 
   4  -1  12       95.88       97.15     15.43 o 
  -5   0  12        1.53        2.17      5.00 o 
  -4   0  12        6.09       10.22      4.82 o 
  -3   0  12      132.74      165.90     12.46 o 
  -2   0  12      121.10      125.53      8.08 o 
  -1   0  12        3.15        2.14      4.46 o 
   0   0  12       21.54       16.78      4.05 o 
   1   0  12        6.85       14.13      5.87 o 
   2   0  12       19.99        9.78      5.65 o 
   3   0  12        2.59        5.22      5.87 o 
   4   0  12        0.25        1.30      5.43 o 
   5   0  12        1.67       -3.26      6.09 o 
  -5   1  12       58.67       64.17      9.04 o 
  -4   1  12       37.50       37.36     10.65 o 
  -3   1  12        0.02        2.53      2.48 o 
  -2   1  12        3.77        3.59      2.46 o 
  -1   1  12        5.52        3.20      2.53 o 
   0   1  12        0.85        2.83      3.48 o 
   1   1  12       30.83       33.90      6.74 o 
   2   1  12      148.52      179.74     15.65 o 
   3   1  12        6.24        2.17      4.78 o 
   4   1  12       13.73       14.78      7.39 o 
   5   1  12        4.83        5.00      6.30 o 
  -5   2  12      205.80      210.59     13.35 o 
  -4   2  12      191.29      211.59     12.16 o 
  -3   2  12       10.95       11.14      3.60 o 
  -2   2  12       68.44       68.95      5.06 o 
  -1   2  12        9.53       10.50      2.22 o 
   0   2  12       22.88       24.12      4.13 o 
   1   2  12       13.73       14.13      4.13 o 
   2   2  12       13.30       11.30      4.56 o 
   3   2  12        0.01       -0.43      4.13 o 
   4   2  12       50.32       41.95      8.91 o 
   5   2  12        1.63        2.39      5.00 o 
   6   2  12       12.50       13.47      8.26 o 
  -5   3  12       28.61       23.41      6.12 o 
  -4   3  12       99.04      103.75      9.31 o 
  -3   3  12      284.22      298.26     11.75 o 
  -2   3  12       46.97       44.12      6.81 o 
   0   3  12        0.57        2.39      6.52 o 
   1   3  12       12.83       13.31      6.52 o 
   2   3  12       47.26       39.46      6.09 o 
   3   3  12       90.33      101.71     11.08 o 
   4   3  12        5.18       -1.09      4.78 o 
   5   3  12       18.72       10.00      6.52 o 
   6   3  12       43.10       38.90     10.65 o 
  -5   4  12       46.43       49.14      7.69 o 
  -4   4  12       28.80       24.53      7.28 o 
  -3   4  12       19.06       12.59      2.66 o 
  -2   4  12      132.36      132.53      6.05 o 
   1   4  12        0.07        3.91      6.95 o 
   2   4  12      252.47      272.97     12.17 o 
   3   4  12      102.29      130.18     11.95 o 
   4   4  12       10.34        6.09      5.43 o 
   5   4  12        2.68       -2.17      5.00 o 
   6   4  12       38.00       24.99      8.69 o 
  -5   5  12       12.22       12.25      6.41 o 
  -4   5  12       22.35       17.61      4.65 o 
  -3   5  12        3.49        4.27      2.03 o 
  -2   5  12       41.99       36.69      3.92 o 
  -1   5  12       74.14      105.19     19.34 o 
   1   5  12        0.15       -1.98      1.98 o 
   2   5  12       13.72       15.83      2.87 o 
   3   5  12      150.87      152.35     12.39 o 
   4   5  12      119.75      140.62     14.13 o 
   5   5  12        5.36        7.82      5.43 o 
   6   5  12       36.89       22.82      9.35 o 
  -4   6  12        1.40       -1.52      7.39 o 
  -3   6  12       57.16       59.54      6.59 o 
  -2   6  12        3.27        1.13      1.70 o 
  -1   6  12       20.01       16.95      3.59 o 
   0   6  12       11.27        9.08      2.46 o 
   1   6  12      105.80      111.49      8.91 o 
   2   6  12       47.42       49.04      4.69 o 
   3   6  12       21.02       21.08      5.65 o 
   4   6  12      211.38      206.25     17.17 o 
   5   6  12      123.38      126.92     15.65 o 
   6   6  12       77.74       92.15     14.78 o 
  -4   7  12       33.44       41.95     14.13 o 
  -3   7  12       37.67       43.47     15.21 o 
  -2   7  12       18.49        8.48      9.56 o 
  -1   7  12        2.14        5.45      2.86 o 
   0   7  12       12.89        9.35      3.69 o 
   1   7  12       25.19       26.51      5.87 o 
   2   7  12       31.39       38.90      5.87 o 
   3   7  12      114.65      118.88     11.74 o 
   4   7  12       60.78       70.85     10.65 o 
   5   7  12        1.06       -3.26      4.78 o 
  -3   8  12       95.93      107.58     21.52 o 
  -2   8  12        8.69       -2.61      7.82 o 
  -1   8  12       39.01       28.25     11.30 o 
   0   8  12        6.68        0.65      8.04 o 
   1   8  12        3.85        0.22      3.04 o 
   2   8  12        0.24       -3.04      3.04 o 
   3   8  12       39.38       48.25      8.69 o 
   4   8  12       39.33       31.73      8.26 o 
   5   8  12        4.95        2.83      6.09 o 
  -2   9  12        1.66       -5.87      9.13 o 
  -1   9  12        0.59        6.30      9.35 o 
   0   9  12        0.56       -2.39      7.39 o 
   1   9  12       70.96       89.32     10.65 o 
   2   9  12        0.43       -3.26      3.48 o 
   3   9  12       24.00       32.17      8.26 o 
   4   9  12       32.58       34.34      8.91 o 
  -2   0  13       45.05       36.73      8.26 o 
  -1   0  13        4.38       12.39      5.65 o 
   0   0  13       11.44       23.04      6.74 o 
   1   0  13       40.79       39.56      8.91 o 
   2   0  13        3.73       -4.35      4.35 o 
  -3   1  13        0.01        2.83      3.91 o 
  -2   1  13       28.52       25.21      6.09 o 
  -1   1  13        2.45        1.52      3.91 o 
   0   1  13        0.09        2.61      4.35 o 
   1   1  13        5.70        6.09      5.00 o 
   2   1  13       46.12       31.51      7.61 o 
   3   1  13       20.79       14.13      6.95 o 
  -3   2  13       14.39       11.74      4.56 o 
  -2   2  13       67.87       77.81      8.26 o 
  -1   2  13        0.78       -2.83      2.83 o 
   0   2  13        4.41        3.26      3.48 o 
   1   2  13       51.83       49.34      7.61 o 
   2   2  13      109.77      109.32     11.74 o 
   3   2  13        8.09        6.09      4.78 o 
   4   2  13       14.49        8.04      5.65 o 
  -3   3  13        1.61        4.35      3.48 o 
  -2   3  13        0.35        1.74      2.61 o 
  -1   3  13       21.56       23.91      3.26 o 
   0   3  13       10.27        9.78      3.26 o 
   1   3  13        0.09       -0.43      2.83 o 
   2   3  13       23.32       18.69      5.43 o 
   3   3  13        1.85        6.74      5.22 o 
   4   3  13        6.41        6.30      5.87 o 
  -3   4  13       23.62       21.84      9.89 o 
   1   4  13       76.36       88.67      5.87 o 
   2   4  13       36.24       22.39      5.22 o 
   3   4  13       15.95       19.78      6.30 o 
   4   4  13       10.83        5.43      5.65 o 
  -3   5  13       15.86       23.06      4.26 o 
  -2   5  13        0.46       -7.61      7.61 o 
   1   5  13       61.36       60.06      3.21 o 
   2   5  13       25.12       34.12      5.65 o 
   3   5  13       10.53       10.43      5.00 o 
   4   5  13       37.26       47.16      8.69 o 
  -2   6  13        5.68        7.39     10.65 o 
  -1   6  13       16.05       15.87      2.83 o 
   0   6  13       21.14       19.34      3.26 o 
   1   6  13       17.96       18.99      2.49 o 
   2   6  13      110.80      121.06      9.78 o 
   3   6  13       58.45       61.29      8.69 o 
   4   6  13       94.70      109.10     13.26 o 
  -1   7  13        0.80       -1.65      5.22 o 
   0   7  13        2.45        2.39      3.69 o 
   1   7  13      180.15      214.08     10.00 o 
   2   7  13       25.98       23.91      5.43 o 
   3   7  13        0.11       -3.26      3.69 o 
   1   8  13       51.00       45.21      6.52 o 
                                                 
